# Supplementary material for: Time‐ and space‐resolved transcriptional regulation in Arabidopsis thaliana
Source: Plant Biol (Stuttg). 2026 Mar 13;28(4):1005–15. doi: 10.1111/plb.70196 (PMC13175949; doi:10.1111/plb.70196)
Supplement: Supplementary file 4 — Table S1. Transcripts per million over time and expressed cell ratio for all genes. Tpm values for all Arabidopsis loci mapped with kallisto on primary transcripts. Timepoint is indicated by zt (Zeitgeber time; hours after lights turned on) and triplicates are denoted by R1/2/3. Expressed cell ratio was calculated from single‐cell data of 21‐day‐old Arabidopsis rosettes reanalysed from Lee et al. (2025) A single‐cell, spatial transcriptomic atlas of the Arabidopsis life cycle. Nature Plants. https://doi.org/10.1038/s41477‐025‐02072‐z. Table S2. Analysis of rhythmic genes from JTKcycle. Output from JTK_CYCLE analysis on expressed genes (tpm ≥ 1 in all three replicates for at least one timepoint). Table S3. Predicted transcriptomic Zeitgeber times. Summary of pretrained RNA‐seq model ensemble from ChronoGauge (Reynolds et al. 2025 doi:10.1038/s41467‐025‐62196‐w). CT: circadian time. Table S4. Enriched GO terms over time. GO term enrichments on genes with peak at given phase (JTK_CYCLE output, Table S2) calculated with topGO and filtered for q‐value<0.05 (Benjamini–Hochberg corrected). Table S5. Differentially expressed genes in cell types. Cell type‐specific genes as defined by FindAllMarkers output from Seurat, filtered for markers in maximally two cell types and P_val_adj <0.05. Seurat object of snRNA‐seq data of 21‐day‐old rosettes from GSE226097 and cell type annotations from Table S2 were retrieved from Lee et al. (2025). Table S6. Comparison of peak phases of known circadian clock regulators. Zeitgeber times of peak phases identified in this study compared with a microarray dataset entrained under 12 h/12 h light/dark 22 °C/12 °C from Michael et al. (2008) doi: 10.1371/journal.pgen.0040014. [file PLB-28-1005-s001.xlsx]

## Sheet: TableS1_tpm_sc
# Table S1 Transcripts per million over time and expressed cell ratio for all genes. Tpm values for all Arabidopsis loci mapped with kallisto on primary transcripts. Timepoint is indicated by zt (Zeitgeber time; hours after lights turned on) and triplicates are denoted by R1/2/3. Expressed cell ratio was calculated from single cell data of 21d old Arabidopsis rosettes reanalyzed from Lee et al. (…
#
target_id	tpm_zt2R1	tpm_zt2R2	tpm_zt2R3	tpm_zt4R1	tpm_zt4R2	tpm_zt4R3	tpm_zt6R1	tpm_zt6R2	tpm_zt6R3	tpm_zt8R1	tpm_zt8R2	tpm_zt8R3	tpm_zt10R1	tpm_zt10R2	tpm_zt10R3	tpm_zt12R1	tpm_zt12R2	tpm_zt12R3	tpm_zt14R1	tpm_zt14R2	tpm_zt14R3	tpm_zt16R1	tpm_zt16R2	tpm_zt16R3	tpm_zt18R1	tpm_zt18R2	tpm_zt18R3	tpm_zt20R1	tpm_zt20R2	tpm_zt20R3	tpm_zt22R1	tpm_zt22R2	tpm_zt22R3	tpm_zt0R1	tpm_zt0R2	tpm_zt0R3	tpm_zt2-R1	tpm_zt2-R2	tpm_zt2-R3	Mesophyll	Guard	Phloem	Trichome	Dividing	Epidermal	Unknown	Guard and stomatal lineage	Vascular
AT1G01010	2.47388	2.80616	2.75217	1.25699	1.7037	1.88422	1.34846	1.86526	1.34701	1.29066	2.40289	2.19546	2.23484	2.30581	2.42344	2.62739	2.2156	1.85625	4.21736	2.31347	3.45441	1.75606	2.60243	3.24677	2.10741	2.42225	2.7796	2.41249	1.60939	2.92657	1.52827	1.79164	2.44873	2.61424	2.25811	1.99587	1.62278	1.89527	2.77134	0.00319616	0.00182149	0.00674956	0.0054757	0.00468165	0.00801603	0.00954654	0.00655738	0
AT1G01020	11.3173	6.95837	9.16351	10.3506	8.67498	8.98423	6.13356	8.3795	9.41533	9.27829	7.46792	8.18904	9.48904	7.08248	8.8692	7.94496	8.38113	8.3185	11.8909	10.8468	11.9356	12.2055	10.4314	12.2219	11.7289	10.4026	10.4476	12.3608	10.6019	10.5575	9.1316	11.518	10.242	10.3342	10.6253	11.0532	9.94974	11.2005	9.90658	0.054175	0.0415301	0.0880995	0.0876112	0.0674157	0.0721443	0.0381862	0.0983607	0.0555556
AT1G01030	4.69628	3.35894	3.41351	2.81132	2.90934	2.36815	2.05965	2.23097	2.28603	2.25297	1.16514	1.49038	1.47771	2.95588	1.92855	2.10726	2.33191	2.6038	3.28654	3.71273	3.736	4.05713	2.08213	2.64487	2.67003	2.9447	2.16377	2.10563	2.03678	2.74589	3.1759	2.54832	3.99874	3.22779	3.5038	2.06459	3.34777	2.86728	3.60012	0.0250899	0.0174863	0.0596803	0.028063	0.0149813	0.0340681	0.0286396	0.0131148	0.030303
AT1G01040	12.8291	11.9424	11.6616	10.2392	12.3738	10.7718	9.44168	10.6887	11.1467	11.4019	10.2572	9.89417	9.69672	9.99603	8.91601	10.6703	9.60391	11.0569	15.3847	13.9146	15.7348	15.1968	16.7393	16.2151	15.5633	15.2678	16.7849	15.0255	13.9486	14.1022	14.0462	11.9722	14.956	14.4135	11.6624	11.9218	11.2966	12.9721	11.7126	0.152936	0.144627	0.342096	0.225188	0.170412	0.228457	0.205251	0.304918	0.237374
AT1G01046	18.8804	12.2379	5.52743	11.9915	0	17.2561	5.14565	5.27238	5.71122	12.3126	30.5642	6.20573	25.8425	0	21.7592	0	14.9199	20.2381	57.4757	22.7821	28.6561	39.4177	16.5512	11.0129	31.1293	6.60225	28.667	27.6177	12.2826	39.0866	49.9867	25.3214	12.057	14.5987	9.57423	16.9247	0	9.64299	9.83745	NA	NA	NA	NA	NA	NA	NA	NA	NA
AT1G01050	106.787	112.761	109.23	79.9428	76.3698	83.1931	74.9395	68.7094	78.3004	81.0019	76.6182	79.003	90.5862	102.045	96.6908	117.574	117.885	102.27	121.085	121.704	115.415	114.219	110.133	105.752	116.987	111.902	121.794	100.554	109.179	111.465	107.385	101.335	102.783	98.7295	105.539	104.686	97.1108	103.996	93.9896	0.0681582	0.0298725	0.0927176	0.0506502	0.0730337	0.0521042	0.0763723	0.0688525	0.040404
AT1G01060	227.083	213.744	242.676	27.365	32.0541	27.0144	3.44663	2.95662	2.53548	0.335641	0.357076	0.580003	0.24153	0.256987	0.211841	0.548724	0.387346	0.236438	0.179061	0.354878	0.580292	2.45605	3.69541	4.41736	21.659	27.9735	24.2029	123.54	113.553	107.419	464.895	402.006	473.29	614.448	568.33	580.397	242.334	250.85	219.898	0.0744706	0.0575592	0.116163	0.0903491	0.090824	0.0480962	0.0883055	0.104918	0.0707071
AT1G01070	11.4285	11.0579	11.2497	8.31052	9.02604	7.77091	5.41689	6.10533	6.41309	4.21255	5.00506	5.22628	3.35525	2.60511	2.29063	2.85256	2.61772	3.81713	4.63875	3.99717	3.11722	7.74584	6.96947	6.18313	6.7361	7.87698	7.04156	7.42991	7.32705	9.01315	9.93965	10.2182	8.2502	13.5753	10.9188	10.9871	10.0746	10.9973	9.75191	0.00487415	0.00218579	0.0191829	0.00273785	0.0140449	0.00200401	0	0.00655738	0.010101
AT1G01073	0	0	0	0	0	0	0	0	0	0	0	0	0	0	0	0	0	0	0	0	0	0	0	0	0	0	0	0	0	0	0	0	0	0	0	0	0	0	0	NA	NA	NA	NA	NA	NA	NA	NA	NA
AT1G01080	88.8921	78.8794	73.0788	84.9995	91.0459	83.4435	90.2018	87.2938	91.5829	94.977	100.448	104.688	111.345	110.827	119.552	123.53	117.421	118.93	108.642	109.043	113.61	129.705	130.164	121.973	132.05	133.056	133.674	130.349	142.438	125.627	126.792	131.447	137.309	124.532	118.349	120.654	106.507	104.875	97.8457	0.0799041	0.0528233	0.106572	0.0670773	0.0617978	0.0641283	0.0692124	0.0655738	0.0353535
AT1G01090	179.215	188.269	194.916	187.592	189.62	185.075	177.024	165.968	175.959	162.252	155.691	169.404	169.053	164.169	171.833	175.04	178.297	175.858	172.524	183.023	183.231	202.064	190.48	199.441	185.648	188.798	188.94	189.295	184.007	183.705	173.318	196.227	188.453	192.21	189.739	192.851	191.284	176.741	186.018	0.0998002	0.0546448	0.130728	0.108145	0.144195	0.0801603	0.052506	0.0786885	0.111111
AT1G01100	301.667	311.686	305.459	276.467	334.016	371.67	264.437	299.755	275.874	288.825	250.002	268.363	337.669	288.928	348.116	366.257	354.611	323.106	357.797	370.595	363.779	417.825	433.964	473.657	485.682	473.417	432.737	492.539	403.308	465.893	448.528	449.463	376.5	363.861	505.264	425.523	365.909	392.344	414.285	0.223252	0.118033	0.261812	0.194387	0.440075	0.170341	0.114558	0.209836	0.181818
AT1G01110	2.67603	1.88538	1.77125	2.06911	2.29929	1.27608	1.26839	1.88446	3.37872	2.50391	2.76247	3.0594	1.65623	1.83	1.74317	2.13741	2.45181	2.6814	3.40023	2.59728	2.96674	3.20641	3.19587	3.8005	3.06932	3.01076	3.32118	3.74424	3.25471	2.89043	2.66968	3.49533	2.97203	3.17871	2.95003	3.61564	1.24889	2.07985	1.69744	0.00607271	0.00364299	0.0174067	0.00479124	0.00655431	0.01002	0.00477327	0.0131148	0.0151515
AT1G01115	0	0	0	0	0	0	0	0	0	0	0	0	0	0	0	0	0	0	0	0	0	0	0	0	0	0	0	0	0	0	0	0	0	0	0	0	0	0	0	NA	NA	NA	NA	NA	NA	NA	NA	NA
AT1G01120	41.0614	41.0815	38.9499	28.2125	27.2496	21.0585	17.4211	21.7228	17.1074	17.5222	14.3233	17.3067	12.5159	10.7923	14.3591	14.9273	12.4427	17.536	28.7598	33.271	34.0058	33.1144	31.5321	31.4712	35.1306	31.0664	32.0446	22.0815	37.8486	23.839	26.3255	30.2228	35.9082	39.7638	30.4368	36.2579	46.5174	41.5009	41.604	0.0480224	0.155556	0.109059	0.180698	0.0730337	0.174349	0.0357995	0.042623	0.0454545
AT1G01130	6.80212	4.06985	1.83821	1.99395	3.13341	5.73873	4.56332	5.26017	6.96422	2.72981	4.51755	1.37586	6.30242	4.2673	5.42722	6.00766	2.20523	5.60868	7.00854	9.47056	4.4473	7.8653	7.33906	9.76654	11.5027	5.85508	6.99126	8.16409	6.80789	9.90378	5.54122	7.85952	4.00971	7.01273	8.49073	8.75545	6.86455	5.8793	7.08838	0.0130244	0.0251366	0.0330373	0.0568104	0.011236	0.124248	0.0190931	0.0131148	0.0252525
AT1G01140	29.6333	34.5182	31.9717	26.3416	27.2617	20.6355	26.3523	29.4	23.7554	21.2856	22.9098	21.9404	24.3867	23.2311	21.2123	32.0515	26.8918	31.5671	37.4287	34.3506	35.6833	25.618	33.346	32.566	30.8189	30.2935	26.4559	26.0859	30.0146	28.5237	27.2168	32.979	33.6948	35.5478	29.8052	32.1919	33.6596	36.2864	35.0361	0.200479	0.223679	0.261812	0.255989	0.123596	0.196393	0.310263	0.15082	0.161616
AT1G01150	0.0940657	0	0.110155	0.119488	0.450648	0.229263	0.102547	0.315216	0.341453	0	0	0.123673	0.515009	0.109593	0.216818	0.432012	0.198223	0.10083	0.343626	0.113505	0.114216	0.314219	0.329846	0.548682	0.103395	0.394725	0.342779	0.183463	0.244778	0.222557	0.110686	0.20185	0.120141	0.484891	0.66781	0.11243	0.112189	0.0960866	0.0980243	NA	NA	NA	NA	NA	NA	NA	NA	NA
AT1G01160	33.6674	29.3963	36.643	29.4333	33.4447	30.5298	27.2033	28.2051	29.714	32.5464	29.0678	31.8963	37.1911	29.5341	34.4645	36.3819	36.7254	33.0104	38.5847	41.8198	40.7594	38.7007	44.9077	44.0124	41.2513	40.1671	39.2112	40.7502	34.6573	38.3053	42.6456	35.6974	37.8149	36.2412	44.4896	39.4116	31.2964	31.154	32.8141	0.0596085	0.0619308	0.11119	0.0978782	0.0683521	0.0941884	0.0739857	0.0852459	0.10101
AT1G01170	132.016	133.36	109.207	113.277	110.296	113.289	133.434	140.301	131.174	125.433	128.007	134.103	132.75	108.311	132.665	109.75	93.9597	103.399	126.686	130.11	108.987	133.854	129.44	121.031	148.952	125.551	149.029	173.926	147.498	133.419	142.31	143.518	137.345	126.789	146.895	153.608	97.3202	110.442	96.8768	0.0820615	0.0495446	0.105506	0.0670773	0.0983146	0.0621242	0.0596659	0.0721311	0.0252525
AT1G01180	8.10621	6.72059	5.85016	6.34582	6.99935	4.02031	4.82955	4.73792	7.29924	5.40933	6.51045	3.8417	4.54136	4.2829	5.86606	4.76186	4.56847	4.24354	9.87078	6.93797	5.95141	8.18642	8.92406	8.68692	8.49574	8.17434	6.86961	9.37575	9.81116	9.47803	10.4258	6.27015	10.3533	10.981	11.2804	8.1115	6.40785	7.70266	6.97397	0.00615262	0.0131148	0.00923623	0.0157426	0.011236	0.00400802	0.0071599	0.0163934	0.010101
AT1G01183	0	0	0	0	0	0	0	0	0	0	0	0	0	0	0	0	0	0	0	0	0	0	0	0	0	0	0	0	0	0	0	0	0	0	0	0	0	0	0	NA	NA	NA	NA	NA	NA	NA	NA	NA
AT1G01190	1.1111	1.35565	1.76037	1.74347	2.73979	1.75226	2.70755	2.55521	3.55872	2.81312	3.38576	4.29651	3.36368	4.26427	3.91688	2.32632	1.58389	3.2227	2.22841	2.20823	1.42847	2.72907	1.83346	0.99121	2.01154	1.18847	1.50841	1.9121	1.61573	2.39687	1.61504	1.33236	1.58605	1.21288	1.39202	0.8593	1.48107	2.06965	2.72436	0.00335597	0.00291439	0.0316163	0.00479124	0.00655431	0.00601202	0.00238663	0.0163934	0.010101
AT1G01200	1.52896	1.37221	2.20366	2.53976	2.25382	2.14989	1.92324	1.83923	0.85385	0.613597	2.66553	0.927782	1.54542	1.5073	1.89764	2.56572	2.85019	3.65603	1.86178	1.70301	2.28491	3.53587	2.19953	2.4697	3.23192	2.13864	3.57152	2.29387	2.60143	2.5044	1.66072	1.00951	1.95279	1.94006	2.38565	3.23318	1.9638	1.32153	2.94148	0.0019177	0.0010929	0.00852575	0.00479124	0.00374532	0.00400802	0.00238663	0.0163934	0.00505051
AT1G01210	25.3319	24.1821	32.8439	19.0756	21.7804	20.4533	15.3176	15.5408	17.3688	20.1626	21.2788	22.2577	29.9095	24.2738	29.0146	28.051	27.8365	24.619	29.3521	30.5281	27.3511	43.7914	23.6335	30.3042	32.5975	32.4346	26.5567	27.566	25.2855	24.5576	29.3642	31.8979	20.4712	33.8389	36.4203	27.9791	27.0555	25.9422	26.1571	0.0175789	0.0134791	0.0280639	0.0164271	0.0131086	0.01002	0.0167064	0.0163934	0.0252525
AT1G01220	9.89149	9.74256	8.93018	12.5647	13.634	12.9968	13.4339	13.0549	13.8407	13.5139	14.8498	14.7122	15.1878	18.22	15.0298	16.1156	17.1761	17.9774	16.1829	17.3367	14.9627	16.0594	16.8903	16.9222	16.1265	14.802	17.4855	14.5499	15.3144	12.2245	13.6874	12.4804	13.304	11.0808	9.69569	10.8649	10.0177	10.9225	10.4517	0.0731123	0.0819672	0.132504	0.102669	0.0898876	0.0921844	0.0906921	0.154098	0.0656566
AT1G01225	4.2366	1.8789	3.78621	5.09834	5.60828	4.48353	6.56323	3.48697	5.1262	5.23489	4.69257	6.44955	4.76115	4.67617	4.75411	8.44855	6.34338	4.89979	4.34428	5.5157	5.00879	5.40012	7.16728	6.24302	4.28914	5.14623	5.95865	5.00125	5.6573	5.80318	4.85397	5.74172	4.55664	5.05742	4.9752	4.93043	3.59017	3.41654	3.83398	0.00247703	0.00400729	0.00639432	0.00410678	0.00280899	0.00200401	0.00238663	0.00327869	0.0252525
AT1G01230	24.1501	15.465	23.1698	32.34	29.6214	27.6571	40.9185	37.8636	35.9103	39.468	36.7399	37.4894	33.135	37.12	27.1618	26.2249	27.4383	23.2357	31.7101	35.285	35.1528	28.4294	25.337	29.5311	28.4641	25.8438	28.9811	19.8621	27.0681	27.0203	23.7951	24.1941	25.8277	24.2979	20.0666	20.5183	19.2598	19.9135	17.4345	0.0145425	0.00801457	0.0245115	0.0184805	0.0271536	0.0180361	0.0190931	0.0262295	0.020202
AT1G01240	7.10338	10.6337	12.3785	20.0872	23.4974	15.664	25.1674	28.8099	28.1383	17.2061	15.6061	15.8988	10.4635	8.76859	7.89414	5.82561	4.09862	3.80711	10.5032	11.1223	11.7054	4.66092	7.11667	6.01777	7.15723	7.33364	10.3745	9.89586	8.14196	10.3039	16.4184	11.6135	12.0966	14.9954	14.9231	16.3738	7.05996	6.82409	10.3104	0.0914103	0.113661	0.15595	0.151951	0.0730337	0.144289	0.116945	0.255738	0.111111
AT1G01250	5.02833	5.77355	3.86951	3.64988	2.58103	3.32645	1.40957	3.69096	2.78134	2.62334	3.41107	1.88885	3.1463	4.18456	2.81474	3.46401	4.99532	3.69596	0.874701	0.866781	0.872213	0.959815	1.51132	3.18441	1.57915	1.00477	1.57058	3.64264	1.4954	1.5296	1.35241	2.158	1.83492	2.22172	2.76843	1.37371	3.94096	5.13636	5.83879	0.000159808	0	0	0	0	0	0	0	0
AT1G01260	6.07742	5.36944	6.52762	8.11326	6.1662	7.9722	7.46934	5.62107	5.29269	7.01787	8.22996	7.53224	6.5276	7.12574	6.51337	7.51122	8.32038	8.8381	7.77745	8.0807	7.80233	6.59464	6.96784	7.45114	5.53135	6.65988	6.06556	5.58686	6.69857	5.44937	5.10152	6.56211	4.89458	6.8243	5.92816	6.33854	5.63245	6.95927	5.32471	0.0289253	0.0306011	0.0539964	0.045859	0.0299625	0.0420842	0.0286396	0.0754098	0.0454545
AT1G01270	0	0	0	0	0	0	0	0	0	0	0	0	0	0	0	0	0	0	0	0	0	0	0	0	0	0	0	0	0	0	0	0	0	0	0	0	0	0	0	NA	NA	NA	NA	NA	NA	NA	NA	NA
AT1G01280	0	0	0	0	0	0	0	0	0	0	0	0	0	0	0	0	0	0	0	0	0	0	0	0	0	0	0	0	0	0	0	0	0	0	0	0	0	0	0	NA	NA	NA	NA	NA	NA	NA	NA	NA
AT1G01290	11.4066	13.1592	14.338	12.6284	11.531	11.3499	12.6632	14.3778	14.1817	10.7828	11.8586	12.2451	10.886	11.8265	12.1811	12.6161	10.3646	11.3295	11.4685	13.3851	10.9276	12.0601	13.2103	14.1615	14.6084	11.5638	11.9487	14.6954	11.1649	14.6081	13.9146	12.3507	13.633	12.0835	12.3116	11.1319	12.6058	10.5827	12.7591	0.0372353	0.0320583	0.0650089	0.0616016	0.0514981	0.0701403	0.0405728	0.0393443	0.040404
AT1G01300	38.6972	40.5296	34.8841	50.9574	51.9201	47.4342	61.9802	60.2743	56.2287	88.9551	81.0153	83.9995	84.4983	92.8806	90.8958	104.171	97.2096	103.883	89.6126	90.9236	91.9758	62.5476	81.2437	79.6969	70.6632	71.3505	76.4343	58.0993	60.6846	62.2236	36.0538	37.014	32.1041	29.3658	26.1261	24.8214	45.476	48.0487	47.0664	0.0189373	0.0138434	0.0493783	0.0273785	0.10206	0.0320641	0.00954654	0.0491803	0.0505051
AT1G01305	0	0	0	0	0	0	0	0	0	0	0	0	0	0	0	0	0	0	0	0	0	0	0	0	0	0	0	0	0	0	0	0	0	0	0	0	0	0	0	NA	NA	NA	NA	NA	NA	NA	NA	NA
AT1G01310	0.59184	0.306895	0.138614	0	0	0	0	0	0	0	0	0	0	0	0	0	0.124718	0	0.144135	0	0	0	0	0	0	0	0	0	0	0	0	0	0	0.122033	0	0	0	0.120911	0.123349	NA	NA	NA	NA	NA	NA	NA	NA	NA
AT1G01320	204.496	186.73	196.585	143.488	139.255	120.444	108.868	101.291	109.971	137.067	130.009	119.785	127.626	163.115	132.574	172.001	179.996	188.21	174.394	158.409	180.339	244.6	222.053	212.592	182.798	209.519	197.063	173.804	200.35	154.403	173.554	172.807	198.895	174.277	141.574	135.409	192.528	186.925	194.588	0.776428	0.617122	0.70302	0.672142	0.635768	0.641283	0.866348	0.711475	0.712121
AT1G01340	2.72333	2.49844	2.94381	1.75627	1.65595	0.76586	1.00484	0.982792	0.811119	1.25686	0.949549	1.26694	2.93616	2.78237	2.51086	3.65598	3.39915	3.503	9.23418	9.80779	12.3111	5.10835	7.63957	7.57596	6.35526	5.21576	5.85256	5.72006	4.41553	5.30334	3.94401	3.86591	3.85283	2.76445	3.56935	2.90445	2.79829	2.73904	3.01257	0.00431482	0.00182149	0.0071048	0.00410678	0.00093633	0.00200401	0.0214797	0.00327869	0.00505051
AT1G01350	15.6754	14.4404	17.1428	12.8061	13.3832	13.0435	12.4064	11.0886	11.9244	11.9217	13.3878	15.3744	14.1521	12.1565	15.5223	14.3175	14.32	14.5372	24.2356	23.0768	21.9797	22.3638	23.1569	21.31	18.837	17.8609	21.0148	17.9335	18.6926	17.789	17.1638	18.5486	18.4255	22.3489	17.5401	20.3076	15.0679	16.1021	15.5591	0.0315621	0.0324226	0.0650089	0.0561259	0.0393258	0.0641283	0.0357995	0.0295082	0.0252525
AT1G01355	0	0	0.441974	0	0	0	0	0.21079	0	0.24613	0	0.248106	0.206637	0	0	0	0	0.20228	0.689365	0.227708	0	0	0	0.220147	0	0	0	0.736106	0	0.223241	0	0.20247	0	0	0.191389	0	0	0.192764	0.196651	0.000159808	0	0.00035524	0.000684463	0	0.00200401	0	0	0
AT1G01360	17.4753	15.9474	18.3102	13.1437	14.3206	13.4501	9.02409	9.76003	14.6066	7.94746	12.1596	10.2786	12.2114	11.3855	10.6	14.3884	12.8405	14.7884	23.7993	18.867	20.3813	11.7134	14.1101	14.8876	16.681	16.2422	12.8479	17.2659	16.4545	16.3208	17.4515	15.6658	17.1802	17.5423	15.9744	16.6271	15.2203	16.7938	14.7363	0.0140631	0.00801457	0.0184725	0.0136893	0.0121723	0.0280561	0.0119332	0.0163934	0.010101
AT1G01370	8.04169	7.56648	8.8096	7.74365	12.8938	9.79985	9.04951	8.54798	8.47477	8.12022	4.89932	9.3791	10.0839	11.4848	7.77307	10.7224	10.2497	9.59322	8.5287	9.39053	9.2919	10.1818	5.9126	12.5589	6.98586	8.52698	9.13787	10.1189	7.59415	10.8942	6.71537	6.81896	7.12336	7.88951	6.84042	6.82115	7.8894	7.552	9.05592	0.00495406	0.00546448	0.0134991	0.00889802	0.0280899	0.01002	0.00238663	0.00655738	0.00505051
AT1G01380	0.998269	1.94117	2.04578	0.63403	1.19562	0.912391	0.544136	3.90276	1.81183	1.95303	1.07736	1.31247	0.819827	2.03535	0.862864	0.859633	2.62955	2.14012	2.12725	0.602283	0.606058	3.75147	3.20877	2.91143	1.64591	2.44358	1.21258	0.973496	2.27299	1.77141	1.17465	1.87436	2.86874	2.57294	1.01244	1.78973	2.9765	1.52957	1.04028	0.00223732	0.00255009	0.00319716	0.0198494	0.00749064	0.0180361	0.00238663	0	0
AT1G01390	13.2442	9.46714	8.84186	6.4464	6.15227	5.27936	3.50836	4.14781	3.2949	3.39025	3.67355	2.92925	3.86278	4.75892	3.9229	8.31383	7.17294	7.56268	4.2202	4.33134	3.30644	3.82458	5.6424	4.76513	4.0816	5.28059	5.03671	4.82822	6.68344	2.63568	8.22908	6.17534	9.4063	9.88975	5.46077	6.5834	7.67648	11.4425	10.8348	0.00359569	0.000364299	0.0145648	0.00342231	0.00093633	0.00200401	0.00238663	0	0.00505051
AT1G01400	0	0	0	0	0	0	0	0	0	0	0	0	0	0	0	0	0	0	0	0	0	0	0	0	0	0	0	0	0	0	0	0	0	0	0	0	0	0	0	NA	NA	NA	NA	NA	NA	NA	NA	NA
AT1G01410	0	0	0	0	0	0	0	0	0	0	0	0	0	0	0	0	0	0	0	0	0	0	0	0	0	0	0	0	0	0	0	0	0	0	0	0	0	0	0	NA	NA	NA	NA	NA	NA	NA	NA	NA
AT1G01420	11.642	15.5441	13.9598	10.4493	8.51644	10.3644	7.67577	9.65582	6.83242	7.36491	9.32921	8.98214	7.93886	7.30983	9.96246	9.76507	9.18152	9.63963	9.42254	9.75781	9.31109	6.05461	9.94098	9.75915	8.50554	6.53323	7.87509	6.79826	7.43766	7.17481	6.97255	5.08612	5.69839	5.89342	5.09058	5.91587	11.6401	14.3845	12.3499	0.0172593	0.0167577	0.0348135	0.0150582	0.00374532	0.0460922	0.0190931	0.0131148	0.0151515
AT1G01430	58.5855	63.8691	71.3713	51.1528	51.1352	40.7522	42.1609	49.5437	40.7718	40.2037	44.2864	47.6583	38.295	35.3179	37.5104	35.6846	31.8727	35.1617	55.7186	57.6013	52.9255	49.991	54.0063	48.9139	51.8394	53.4707	48.372	43.0666	58.4563	47.2609	46.4085	48.136	53.6333	61.5179	58.1877	56.9031	61.6525	55.0201	54.9326	0.0573712	0.126776	0.11865	0.119781	0.076779	0.218437	0.0477327	0.042623	0.0454545
AT1G01440	9.29101	10.8046	11.0402	11.2813	10.4187	9.10225	8.34126	10.022	8.48656	11.8211	11.944	9.64054	12.1685	12.2043	9.71042	10.6153	10.5572	13.0836	15.6392	13.6291	14.2122	14.7573	13.9474	12.539	11.7644	12.1677	13.1112	11.1923	12.9182	12.9846	11.5757	12.7049	13.6116	13.5228	11.0396	10.4516	8.6367	9.4441	9.06501	0.0217339	0.0265938	0.0390764	0.0355921	0.0224719	0.0160321	0.0357995	0.0327869	0.0353535
AT1G01448	5.92827	5.11287	6.30001	6.89924	6.83801	6.42495	6.84973	7.46502	8.44528	7.27075	7.76822	8.44559	7.69023	8.96175	8.04972	7.33518	6.60924	8.89808	9.62697	10.9258	10.0047	10.1773	8.40119	8.33107	10.4006	9.19771	7.77068	9.60711	7.3091	8.21688	10.5692	9.45764	9.8299	9.05986	9.45659	8.54543	5.92302	6.07528	5.15697	0.032521	0.0397086	0.0614565	0.054757	0.0355805	0.0661323	0.0334129	0.0327869	0.040404
AT1G01450	0.18212	0.764153	1.22902	0.65147	0.542048	0.284532	0	0.988349	1.14547	1.26405	0.976592	2.00173	0.546208	0.497459	0.644792	1.72479	0.576959	0.238169	1.95523	0.569217	0.295722	1.7684	0.722222	0.894576	0.643877	1.36917	1.25513	1.67207	1.46837	0.734467	0.9578	0.66883	0.24577	0.217631	1.12317	0.810223	0.312939	0	0.302263	NA	NA	NA	NA	NA	NA	NA	NA	NA
AT1G01453	0	0	0	0	0	0	0	0	0	0	0	0	0	0	0	0	0	0	0	0	0.108984	0	0.209824	0	0	0	0	0	0	0	0	0	0	0	0	0	0	0	0	NA	NA	NA	NA	NA	NA	NA	NA	NA
AT1G01460	0	0	0	0	0	0	0	0	0	0	0	0	0	0	0	0	0	0	0	0	0	0	0	0	0	0	0	0	0	0	0	0	0	0	0	0	0	0	0	NA	NA	NA	NA	NA	NA	NA	NA	NA
AT1G01470	70.2886	71.4484	71.6902	67.5728	68.7262	80.9798	108.949	140.076	104.252	220.205	280.276	190.786	243.503	250.958	181.108	141.18	150.507	148.069	185.833	153.634	150.149	102.249	120.279	117.198	85.695	86.3625	98.3013	62.9315	72.1636	74.8973	73.062	58.5721	48.7848	57.0009	42.4537	50.4481	58.6607	49.7068	53.9807	0.0230124	0.00801457	0.0650089	0.028063	0.0215356	0.0160321	0.0167064	0.0196721	0.020202
AT1G01471	0	0	0	0	0	0	0	0	0	0	0	0	0	0	0	0	0	0	0	0	0	0	0	0	0	0	0	0	0	0	0	0	0	0	0	0	0	0	0	NA	NA	NA	NA	NA	NA	NA	NA	NA
AT1G01480	0	0.138736	0.125324	0	0	0.130417	0.0583341	0	0	0.0697918	0	0.140704	0.0585931	0	0	0	0	0.0573578	0	0	0	0.178745	0.0625448	0	0.117633	0	0.194992	0	0.0696216	0	0	0.172235	0	0	0.108539	0	0	0	0.0557616	NA	NA	NA	NA	NA	NA	NA	NA	NA
AT1G01490	80.0212	73.1019	93.5895	51.2747	57.0916	54.2581	31.0688	49.7335	39.2696	21.6942	22.9858	24.1351	25.9871	21.742	27.0006	33.537	26.7154	30.0052	56.0683	62.7811	57.6329	43.5344	47.774	44.6056	58.7498	55.4685	58.5171	71.211	63.0764	66.9487	87.835	73.8864	81.0892	97.0328	108.93	106.553	83.9471	92.5148	82.1205	0.283899	0.241894	0.381528	0.264203	0.219101	0.320641	0.374702	0.308197	0.181818
AT1G01500	12.0403	11.6355	11.2798	15.8505	15.9938	13.6056	16.6261	20.7035	19.3365	20.6531	23.4684	19.5716	22.5329	22.1896	17.8289	13.5729	13.6857	13.1409	11.0182	11.7989	12.4045	7.43457	10.0646	10.3857	9.46465	11.2277	6.64779	6.83144	6.741	8.37348	3.34874	3.21	3.4484	2.85878	2.96032	2.44209	9.74744	9.31743	8.13656	0.0168598	0.0120219	0.0330373	0.0184805	0.0102996	0.0160321	0.0190931	0.00655738	0.00505051
AT1G01510	18.4557	17.6388	19.9584	22.4867	18.4955	17.6139	19.6064	17.4598	19.8815	20.2028	20.4768	20.1174	18.4046	19.5824	16.495	19.9469	19.3465	20.7923	24.3651	25.9056	23.6098	20.681	23.3329	23.6724	20.5966	22.5223	23.9047	23.2318	22.9714	23.5595	24.0988	22.8323	23.9927	27.036	21.1053	22.3401	19.2039	18.3713	16.9755	0.047463	0.0411658	0.0809947	0.073922	0.0777154	0.0881764	0.0429594	0.0918033	0.0909091
AT1G01520	35.1743	35.5454	37.2986	6.50858	6.4685	9.78796	1.05677	1.39217	1.00536	0.361238	0.298906	0.728274	0.606549	0	0.63839	1.272	0.729551	0.296881	0.843133	0	0.336294	0	0.485592	0.646207	1.36994	1.74332	2.01853	1.89063	1.62161	2.29351	4.5626	6.68608	4.77548	12.8492	12.0785	16.2206	26.2608	28.5743	22.8009	0.013344	0.00728597	0.017762	0.00958248	0.0093633	0.012024	0.0167064	0.00655738	0.00505051
AT1G01530	0	0	0	0	0.398901	0	0	0	0	0	0	0	0	0.194018	0	0.191202	0	0.357008	0.608336	0.401885	0	0.278138	0.778587	0.388542	0.549134	0.232933	0.606836	0	0	0	0	0.178672	0.212691	0	0	0.398078	0	0	0	NA	NA	NA	NA	NA	NA	NA	NA	NA
AT1G01540	48.6404	42.9387	47.122	32.4223	38.5171	36.5168	33.2505	37.1177	28.0997	36.5709	34.072	36.0905	33.2223	38.6526	35.1513	41.3478	39.5225	46.1731	73.5632	66.5049	66.7268	54.5173	61.9193	63.2357	59.9931	57.4077	60.7074	62.3051	64.4696	53.1731	65.4829	58.2154	72.1702	70.5028	68.8139	67.9854	40.0784	47.499	46.0591	0.103476	0.102732	0.168028	0.154689	0.088015	0.146293	0.0906921	0.180328	0.0858586
AT1G01550	102.607	109.252	106.046	105.383	98.0508	81.6094	87.8937	102.621	94.2848	83.6305	94.5784	89.4865	81.1668	84.0639	76.3378	89.2164	82.7951	95.5816	123.164	113.236	107.384	97.8238	110.371	104.109	105.157	104.704	102.723	87.7397	100.91	102.635	91.5188	89.7946	94.3931	103.374	85.547	86.5884	93.458	92.0546	87.5944	0.143987	0.128597	0.219893	0.223135	0.109551	0.202405	0.188544	0.196721	0.121212
AT1G01560	0.575564	0.959321	0.385149	0	0.0984787	0.501	0.448183	0.367377	1.09438	2.03761	1.15359	0.972929	2.97114	2.87389	2.93759	2.64337	3.11883	3.34919	3.60439	3.57175	3.4943	0.961314	3.45984	2.30211	0.451891	1.03509	0.998751	0.80183	0.534905	1.36177	0.870764	1.05863	0.945147	0.593385	0.416956	0.687928	0.58839	1.09187	0.342735	0.00103875	0.000728597	0.00284192	0.00410678	0	0	0.0286396	0	0
AT1G01570	0.81825	0.867883	0.871096	1.13388	1.1582	1.63169	1.94623	1.08017	1.4401	1.16425	0.642237	1.66259	1.05889	1.12665	1.37166	1.45193	1.3324	0.877093	1.17753	0.628311	1.53546	0.621205	1.1303	1.82235	1.47175	1.56072	1.6264	1.30573	0.871058	0.967979	1.13789	2.15488	1.23509	0.920274	1.35797	0.355633	1.41949	0.835829	1.08523	0.000639233	0	0.00213144	0.000684463	0	0	0	0.00327869	0
AT1G01580	1.08342	0.972344	0.975943	0.582246	1.09797	1.0156	0.590547	0.512001	0.352938	0.434793	0.674567	0.328712	0.456284	0.194194	0.336166	0.0956877	0.17562	0.357331	0.304443	0.301687	0.202385	0.347987	0.292234	0.194447	0.229013	0.757716	0.455539	0.325086	0.704817	0.0492948	0.539357	0.491791	0.425767	1.20288	0.338092	0.348633	0.894565	0.766171	0.781621	0.00103875	0.000364299	0.0053286	0	0.00093633	0	0	0	0.010101
AT1G01590	0.528702	0.31154	0.731702	0.427375	0.230263	0.234288	0.0523972	0.268438	0.290782	0	0.155615	0	0.10526	0.167994	0.166178	0.331111	0.101284	0.309122	0.117053	0.115993	0.23344	0.24083	0.730331	0.336426	0.581138	0.201689	0.525439	0.656195	0.250144	0.739165	0.0565562	0	0.122775	0.049552	0.194985	0.344682	0.630564	0.196386	0.350606	0.00111866	0.000364299	0.0035524	0.000684463	0.00093633	0	0	0	0.00505051
AT1G01600	2.76646	3.22162	3.18473	2.97807	3.31338	3.42843	3.11811	2.09502	3.00695	2.99668	2.02416	2.28096	3.28599	3.98794	2.37771	4.25308	4.34759	3.97063	1.88417	3.16843	3.58682	1.33135	2.30186	3.06323	2.93775	3.73843	3.01863	3.01789	3.05038	2.10783	2.09661	2.56572	2.09605	2.46539	2.80575	2.35381	3.35538	2.44272	3.51809	0.0109469	0.00400729	0.0149201	0.0533881	0.0505618	0.0160321	0.00477327	0.0131148	0.010101
AT1G01610	34.4574	37.1764	36.3811	35.0865	31.8175	28.3777	29.9907	28.3703	25.4864	27.9077	29.1501	33.1003	28.5416	25.5118	29.5275	31.1398	27.6393	31.8121	51.7033	51.9728	49.7343	37.037	44.9527	40.7165	43.0063	44.1552	45.1626	32.3016	44.688	35.3715	33.5483	34.7638	37.3369	36.3838	27.4501	26.9691	39.1076	38.0363	36.4867	0.0279664	0.0673953	0.0618117	0.105407	0.0917603	0.114228	0.0143198	0.0262295	0.0454545
AT1G01620	242.308	233.111	236.007	193.874	194.137	189.131	185.125	191.911	186.885	190.078	164.001	197.171	175.763	176.756	191.976	189.922	167.463	186.833	269.775	293.084	267.495	231.894	247.115	233.754	217.69	241.362	239.657	257.349	256.276	229.671	291.766	250.265	304.386	374.715	347.821	331.397	253.734	258.71	261.504	0.134399	0.103461	0.252575	0.124572	0.307116	0.164329	0.126492	0.160656	0.19697
AT1G01630	55.1258	62.5449	60.3656	68.1598	58.8832	54.1	57.496	59.5268	57.0455	58.8595	51.7719	57.523	62.3714	55.4627	61.1001	62.3457	62.8184	59.4833	68.3542	65.3003	68.0485	56.0703	58.5371	60.0292	56.661	67.7417	53.479	47.5859	54.4197	57.292	38.531	44.4821	45.8055	45.7687	38.8848	34.6431	60.6049	58.4651	58.4015	0.0397922	0.0466302	0.0507993	0.0848734	0.0655431	0.0821643	0.0167064	0.0163934	0.0252525
AT1G01640	1.79314	1.49435	1.49988	0.976177	1.07382	0.312167	1.53592	2.00295	1.54976	2.1717	2.07342	2.52592	2.38423	0.74612	3.09983	2.79411	2.69903	2.47125	2.49539	3.09099	2.17726	1.28354	3.29356	2.09186	1.83019	3.40393	3.57828	4.24669	2.1664	4.39403	4.21993	1.51163	1.63586	3.43322	1.6887	2.44937	1.37482	0.91583	3.47025	0.000239712	0	0.00106572	0.00136893	0.00093633	0	0	0	0.00505051
AT1G01650	14.2809	13.2852	12.5565	12.5958	13.6379	15.9577	13.6547	15.4749	13.5481	15.656	16.5388	16.2806	18.9625	21.2815	17.4973	24.1322	23.4452	23.9026	22.0114	21.5258	23.2162	16.324	20.1304	19.2614	16.6359	16.5909	16.5399	13.6026	15.803	14.4245	13.1195	13.7951	13.1495	10.1251	12.6552	11.6817	13.1845	12.3099	14.6347	0.0318817	0.0418944	0.0749556	0.0876112	0.0533708	0.0621242	0.0453461	0.12459	0.0353535
AT1G01660	0.305339	0.712493	0.357565	0.38786	0.438844	1.11629	0.466015	0.818559	0.517236	0.318599	0.461342	0.642311	1.06991	0.426891	0.844554	1.3322	1.0295	0.850973	0.669251	1.03163	0.593198	0.713973	1.14206	1.06862	1.07399	1.19587	0.741778	0.714628	0.397277	0.939152	0.646721	0.720729	0.701966	1.25917	1.0529	0.583918	0.946834	0.623798	0.57274	0.0101478	0.0138434	0.0301954	0.0253251	0.00749064	0.0280561	0.0214797	0.0229508	0.020202
AT1G01670	0.987767	1.576	1.51263	0.772135	1.82007	1.75929	1.07682	1.95207	1.37905	2.08114	1.23003	0.998974	2.32961	0.973772	1.83893	2.181	1.20087	2.03616	2.31305	1.37526	0.83033	1.39597	1.86504	1.50688	1.08573	1.27536	2.49193	0.889158	1.68063	2.24714	2.77163	1.14132	0.776358	1.88003	1.07886	1.1806	1.63118	1.55229	1.34605	0.00854974	0.0112933	0.0213144	0.0150582	0.00842697	0.0160321	0.00954654	0.0229508	0.0151515
AT1G01680	0.360667	1.24681	0.563142	0.152713	0.431969	0	0.393184	0.268579	0.727333	0.470411	0.518988	0	0.131643	0.280136	0	0.82821	0	0.257736	1.46393	0.870402	1.02183	0.60239	0.983652	1.122	0.132146	0.840808	2.04444	0.234478	0.156421	0.568886	0.282929	0.128989	0	0.867613	0	0.431078	0.430154	0.614026	1.25282	NA	NA	NA	NA	NA	NA	NA	NA	NA
AT1G01690	2.6523	4.07803	3.32265	4.30932	5.24516	5.33684	5.91734	6.75206	6.56773	5.95329	3.92752	5.75778	5.80853	5.31789	5.40258	5.02825	5.9141	5.28937	6.08377	5.8054	5.99157	6.9024	6.41656	5.037	5.9663	4.31386	6.74308	4.93236	4.49421	5.61855	5.00801	5.62522	4.96313	5.15088	4.62924	4.86572	3.82539	3.8434	5.46356	0.00631243	0.00765027	0.0138544	0.00821355	0.0243446	0.0200401	0.00477327	0	0
AT1G01695	0.500945	0.54117	0.391085	0	0.399986	0.305233	0.546109	0.18652	0.303067	0.435582	0.450527	0.658616	0.365689	0.583637	0.481107	0.383445	0.263908	0.447474	0.609991	0.302234	0.202752	0.139447	0.48794	0.389599	0.367085	0.233566	0.101414	0.814188	0.43452	0.0987684	0.0982427	0.268736	0.639809	0.430379	0.169353	0.29937	0.398306	0.596991	0.435021	0.00143827	0.00145719	0.0071048	0.00479124	0.00655431	0.00601202	0.00238663	0	0
AT1G01700	3.43784	1.70681	2.65536	2.13702	3.67946	2.22844	2.63143	3.26817	3.36318	2.95748	2.21034	2.59654	1.76208	2.21572	2.27607	2.09958	3.23691	2.90101	2.93925	2.47132	3.46377	3.29855	1.62443	2.64527	3.216	2.66013	3.19854	2.85322	1.71306	2.59591	2.92637	1.80502	1.86844	2.63936	2.52227	2.53534	1.91924	1.79321	1.6007	0.000878945	0.000728597	0.00284192	0.00136893	0.00561798	0	0.00238663	0.00327869	0
AT1G01710	17.4702	18.4826	18.5772	17.1412	16.643	17.3255	16.506	17.5405	18.7089	17.5479	17.1639	17.5832	16.5792	16.6108	16.5702	17.8915	16.6301	17.7795	15.2091	14.2476	17.2627	14.1535	15.3503	16.7262	15.4506	15.954	16.0985	17.2325	14.2131	17.7214	16.871	17.8393	16.2603	18.0526	17.5961	17.4247	17.7706	18.9532	16.7825	0.0481023	0.0459016	0.0920071	0.0773443	0.0561798	0.0661323	0.0739857	0.0786885	0.0454545
AT1G01720	17.066	22.1236	20.0815	9.53003	10.1706	13.7643	9.43713	13.9978	8.67877	7.63467	6.85115	6.82879	12.2776	11.4304	9.40653	13.4417	16.331	15.2002	14.0547	12.4352	10.3109	14.183	12.5274	10.9644	10.7839	15.2222	17.2247	17.6876	14.1594	14.4345	20.8574	14.0645	19.6908	19.2093	21.9071	25.4232	15.2409	16.3378	14.6054	0.0262885	0.0375228	0.042984	0.0376454	0.0280899	0.0400802	0.0453461	0.0262295	0.010101
AT1G01725	16.6778	13.6303	13.5864	13.3558	9.55321	21.2077	13.4384	18.2242	20.1798	14.6593	13.3037	17.1603	13.1011	12.6723	16.7137	14.5698	11.0783	12.4363	19.8667	21.8743	18.4895	24.8276	19.07	13.5347	17.5348	12.1712	16.735	19.7995	15.0953	26.1631	20.4778	18.2829	15.2811	16.8204	22.0625	13.0002	12.54	15.5547	9.06763	0.00854974	0.00910747	0.0134991	0.00684463	0.00749064	0.012024	0.00477327	0.00983607	0
AT1G01730	19.0398	17.4624	19.8696	22.3756	24.0449	22.4132	27.9576	23.8718	24.1348	25.1711	19.1504	25.884	29.6418	23.0882	26.5704	26.917	24.0187	32.2101	38.6406	38.447	34.2845	34.6127	33.9118	36.1128	23.4907	27.719	26.9031	27.5351	26.6264	30.0317	30.6339	22.6516	23.3251	27.7748	29.425	29.878	15.9111	23.6826	18.6263	0.0115861	0.00983607	0.0223801	0.017796	0.0318352	0.0180361	0.00477327	0.0131148	0.020202
AT1G01740	6.29188	6.92071	9.00541	6.78136	7.00293	6.19594	6.30488	5.60827	7.07476	7.87481	5.14421	5.09704	4.59307	4.66487	4.68769	6.34847	4.21871	6.19936	6.26851	4.90805	6.79086	6.05051	7.50283	6.74693	8.59248	5.8672	7.64262	5.57795	6.61526	5.41325	4.26267	5.86423	5.19501	4.06237	5.47884	4.5577	6.13972	5.84278	6.82158	0.0106272	0.0112933	0.0227353	0.0123203	0.0149813	0.012024	0.0071599	0.0196721	0.00505051
AT1G01750	2.10031	0.628327	1.89196	1.6418	2.32203	2.75638	1.40903	1.26326	3.71425	1.68578	1.56926	2.12413	1.7691	2.44701	1.67577	2.226	3.06411	1.38544	2.95096	2.72929	2.94257	4.85717	2.83262	2.4502	3.01895	0.903942	1.96246	3.46616	0.420417	1.91126	2.66152	1.56008	2.68252	2.3319	1.80242	1.35172	1.92689	1.4853	1.51525	NA	NA	NA	NA	NA	NA	NA	NA	NA
AT1G01760	3.72333	3.86142	4.0695	3.46837	4.36032	3.12574	3.69822	3.04992	3.50401	3.99293	3.83972	4.24254	3.80524	3.75956	3.52821	4.84499	3.3128	5.23276	4.33232	3.39454	5.42512	4.42222	4.93227	5.69495	3.54692	3.93495	4.72365	4.51849	3.87554	4.20888	3.79704	4.26115	5.49519	4.17982	3.27271	3.0657	3.35518	3.04266	3.01779	0.0226928	0.0182149	0.0507993	0.0260096	0.0234082	0.0300601	0.026253	0.052459	0.030303
AT1G01770	6.04569	7.11988	6.03275	10.4378	11.0143	11.4144	11.1393	13.6488	14.9394	14.66	13.6007	13.2663	11.5617	11.26	12.9537	12.563	11.7531	10.0401	12.6497	10.8912	11.0112	14.4353	11.4457	11.97	9.96793	13.1015	12.5668	11.044	13.0178	11.3827	15.7808	11.8767	15.0625	11.7196	11.9176	12.3655	7.21047	7.21933	6.43321	0.103236	0.0910747	0.181172	0.110198	0.0833333	0.1002	0.138425	0.157377	0.116162
AT1G01780	9.58237	11.6156	9.32685	11.3817	13.8615	16.9853	15.466	18.071	16.2624	17.3675	15.5795	15.5435	14.0357	13.194	16.4935	15.7173	13.3744	14.2733	12.426	14.1154	14.6572	12.8868	13.3822	11.1787	16.1411	12.359	14.2093	16.7474	10.8485	15.4579	15.8149	15.4884	14.3049	14.8827	13.3786	14.7254	9.35063	11.1866	8.94816	0.048342	0.0364299	0.085968	0.0485969	0.0440075	0.0641283	0.0668258	0.0590164	0.0606061
AT1G01790	78.2007	69.082	71.6024	77.1938	69.2599	55.0865	66.7384	56.5162	66.8022	67.8454	74.7886	62.0623	59.3073	79.9533	61.7021	78.6784	82.527	88.3952	92.2782	77.6916	84.4764	88.0463	102.481	103.447	102.594	97.3501	102.379	86.0357	113.2	87.4955	83.3619	91.7689	98.891	80.5962	57.0808	63.931	79.8243	75.7798	70.7335	0.194007	0.139162	0.249023	0.185489	0.122659	0.146293	0.190931	0.15082	0.176768
AT1G01800	56.4889	58.5573	58.8008	55.6792	53.8541	60.1872	60.7967	50.8007	55.278	52.0707	54.4125	52.2181	65.7987	67.2523	58.2245	73.9553	73.5045	74.2276	80.563	80.206	78.5848	70.6324	69.5147	68.6604	64.1271	65.7732	71.2405	60.8065	69.6154	62.0784	54.7257	64.1407	61.8974	53.4643	50.6123	52.1442	52.7688	59.2791	51.4677	0.0394726	0.0229508	0.0571936	0.0410678	0.0533708	0.0240481	0.0405728	0.0295082	0.0505051
AT1G01810	0.837185	2.44191	1.71566	0.26586	0.501346	0	0.228166	0.701356	0.759733	0.545962	1.58114	0.275172	1.60425	0.731537	0.48242	0	0.220523	1.12174	2.03885	1.01019	0.762394	1.04871	1.22318	0.732491	1.15027	0.878262	0.762683	0.816409	0.272315	0.495189	0.73883	0.224558	0.267314	0.215776	0.424537	0.750467	1.2481	0.855171	1.09052	0.00119856	0.000728597	0.00213144	0.00136893	0.00093633	0	0.00238663	0.00327869	0
AT1G01820	29.2867	27.9824	33.1527	36.0994	39.8833	38.2011	49.5462	53.7954	55.1231	62.2487	62.3944	59.183	69.6013	64.451	67.7547	60.6512	61.2582	69.6454	61.6818	71.0705	70.8574	63.7706	61.8706	67.319	61.4018	61.4473	69.5667	61.774	54.1937	60.5659	54.8828	54.5815	52.2286	45.5138	42.1336	41.8753	29.4957	31.5779	30.5191	0.04163	0.0386157	0.0650089	0.063655	0.0458801	0.0420842	0.0548926	0.0295082	0.030303
AT1G01830	8.30711	6.95371	6.2815	7.17549	9.49457	10.5861	9.00432	9.59725	8.44322	8.35829	8.29926	7.80126	8.10868	8.46169	7.27608	7.90286	8.6527	8.44656	9.19058	9.85199	8.58806	8.48335	9.59879	10.6878	8.13963	9.2957	9.51388	10.3692	9.44963	10.3888	9.88661	8.811	10.3068	10.3751	8.08808	8.45372	7.41654	8.29163	7.6179	0.0306033	0.112204	0.0934281	0.137577	0.0477528	0.160321	0.0405728	0.042623	0.0656566
AT1G01840	1.20706	2.55522	1.25405	2.65276	4.17204	1.85098	3.43855	1.90162	1.4878	1.98826	1.75481	1.18993	1.63479	2.77886	2.12158	2.20635	2.69321	1.59798	1.07997	1.44243	1.43586	1.99694	0.871502	2.4142	2.27469	2.13655	3.10364	2.01809	1.56672	2.13158	2.10747	1.74456	2.09469	1.22963	3.67552	3.18015	2.46815	1.99926	2.37814	0.00231722	0.0010929	0.00390764	0.000684463	0.00374532	0.00400802	0	0.00327869	0.00505051
AT1G01860	13.3482	12.7229	14.1249	18.0775	17.9612	18.3034	16.8916	16.4874	17.2012	17.0814	17.2695	18.1852	14.7097	17.6985	21.2584	16.811	15.7396	17.1452	15.9778	15.1489	13.2122	20.5675	18.8866	16.4275	22.9534	17.0854	18.6318	20.9103	19.8678	20.3317	15.9938	18.1129	19.9169	16.6565	17.6477	18.2651	13.5502	14.6096	13.8872	0.0222932	0.0116576	0.0309059	0.0136893	0.0168539	0.00801603	0.0214797	0.0327869	0.0252525
AT1G01870	0	0	0	0	0	0	0	0	0	0	0	0	0	0	0	0	0	0	0	0	0	0	0	0	0	0	0	0	0	0	0	0	0	0	0	0	0	0	0	NA	NA	NA	NA	NA	NA	NA	NA	NA
AT1G01880	1.12743	1.79372	1.68034	0.976448	1.53445	1.37392	1.22907	1.77453	1.05413	2.6736	1.71451	1.81917	1.01007	1.37324	2.24431	1.52983	1.67387	2.47194	2.62089	1.91695	1.86674	2.91016	1.61729	2.39136	1.85886	2.50886	2.55218	1.3993	2.26702	1.63685	1.80904	2.03439	1.50541	1.79634	1.35133	1.34753	1.16128	1.36104	2.72357	0.00311626	0.00546448	0.0110124	0.0130048	0.0121723	0.0160321	0.00954654	0.00655738	0.0151515
AT1G01890	0	0	0	0	0	0	0	0	0	0	0	0	0	0	0	0	0	0	0	0	0	0	0	0	0	0	0	0	0	0	0	0	0	0	0	0	0	0	0	NA	NA	NA	NA	NA	NA	NA	NA	NA
AT1G01900	8.22744	6.23047	7.20216	8.17453	8.24416	6.60141	7.19313	6.55137	5.76604	7.43725	6.10998	6.31885	5.79789	9.68048	5.96143	8.23058	6.56596	10.6964	8.62971	7.76522	8.20953	7.75514	8.85492	9.64559	7.70034	7.29231	9.10317	6.51394	6.99517	6.2156	5.7991	6.42388	4.8379	6.13068	4.83307	5.79308	6.89794	8.52901	8.44634	0.00327607	0.00218579	0.00959147	0.0054757	0.0140449	0	0.00477327	0.00327869	0.161616
AT1G01910	25.4315	31.7397	31.2611	32.6055	31.6889	30.7991	35.3873	32.8182	37.461	40.5866	35.4585	39.874	39.6091	41.5918	37.7744	35.8193	37.7802	41.3138	45.2971	45.554	47.5657	41.5525	41.6342	40.3561	35.1591	37.5609	34.8244	34.9669	35.6579	30.3654	32.1554	32.0312	33.4899	30.6158	27.4747	25.11	29.766	29.6083	30.7815	0.0392329	0.0320583	0.0699822	0.0451745	0.0646067	0.0501002	0.0596659	0.0459016	0.040404
AT1G01920	12.5428	10.9826	11.7247	11.8795	9.88317	10.9274	10.0153	10.1391	10.5171	11.4085	10.093	12.151	14.8186	14.0364	14.6455	15.9802	14.2589	13.5627	19.0244	17.8564	18.4359	16.1712	19.869	17.3277	19.4103	17.0056	18.2424	13.8409	15.4605	16.4649	14.6942	14.6969	14.1929	16.7878	15.6221	14.7284	9.38237	11.0702	11.5228	0.0194966	0.0258652	0.0465364	0.0568104	0.0402622	0.0480962	0.026253	0.0590164	0.0505051
AT1G01930	8.23697	9.08631	9.40619	8.38346	9.0688	8.47915	8.53341	7.60062	8.48087	7.74053	7.2331	9.14793	8.79538	9.00061	9.02124	8.86998	8.19367	9.15836	8.97093	10.9269	8.69694	10.6813	10.6444	10.3851	8.60401	10.1618	9.44597	10.7766	10.118	10.6521	11.1372	8.72781	11.1737	9.6524	9.44358	8.86663	6.65098	10.1908	9.33	0.0301239	0.0298725	0.0571936	0.0431211	0.0365169	0.0400802	0.0214797	0.0327869	0.0656566
AT1G01940	20.4073	23.5652	21.6888	20.2588	22.1825	23.8241	18.8821	23.9445	17.2225	21.6961	20.5435	20.292	32.674	28.9708	31.8199	35.8357	32.8855	29.9631	35.7083	40.7652	31.8587	38.0945	30.0669	32.8098	33.3642	31.6632	28.7462	26.0886	25.2133	29.4163	25.2239	19.8715	21.6838	19.0944	25.9149	22.7516	16.3624	21.5465	25.9125	0.0059129	0.00218579	0.00959147	0.00684463	0.0159176	0.00601202	0.00238663	0.00655738	0
AT1G01950	11.016	10.8985	10.2976	9.49249	9.02739	8.40012	7.51455	7.37581	6.27486	7.4781	7.64776	8.0463	7.30102	7.35545	7.57292	10.947	10.0797	9.97832	12.5511	11.5047	12.2026	11.5667	12.3866	12.1373	10.2675	11.5791	12.3246	9.9888	11.8603	10.2883	10.9537	9.64208	10.0381	12.7187	10.5845	10.8182	11.1024	10.0682	10.674	0.0489013	0.0750455	0.107638	0.12731	0.0702247	0.0961924	0.0644391	0.0754098	0.0959596
AT1G01960	15.8411	16.3204	15.9645	23.568	23.0547	15.9351	21.0985	22.2979	23.6699	28.3269	27.9242	24.6678	22.544	26.9648	19.7996	23.7784	23.2865	27.0081	33.4123	31.62	32.0716	27.1549	25.8937	27.3043	22.3625	26.6331	28.0495	21.8408	26.7873	23.4916	25.1466	21.7536	25.2293	25.2771	18.8877	18.5803	17.7939	17.3182	16.8701	0.115781	0.121311	0.206394	0.182067	0.156367	0.180361	0.126492	0.154098	0.156566
AT1G01970	32.5809	31.204	36.4431	28.1555	28.2206	31.0358	27.4869	21.3535	25.8204	30.4007	29.0619	26.9706	30.1125	32.8536	32.6448	34.1268	37.1392	37.579	26.5261	25.9794	28.5328	38.8238	39.5668	39.1941	39.6517	34.6459	35.4867	34.6833	36.9372	30.128	35.0494	35.3655	33.9065	25.3396	29.9518	26.4165	30.1472	31.5941	30.6429	0.0277267	0.0153005	0.0365897	0.0239562	0.0215356	0.0160321	0.0143198	0.0163934	0.0252525
AT1G01980	0.0565318	0.0732856	0	0	0	0	0.123257	0	0	0.147467	0.0610105	0	0.0619023	0	0.0651518	0.129816	0.0595643	0.0605972	0.0688377	0	0.068642	0	0.132154	0	0	0	0.137336	0	0.147107	0	0.199561	0.060654	0.0722027	0.116564	0.0573346	0	0.0674234	0.0577463	0	NA	NA	NA	NA	NA	NA	NA	NA	NA
AT1G01990	24.7899	22.85	24.5045	22.8689	21.7883	19.2975	17.8796	21.7944	16.4233	22.9896	18.7176	19.9521	23.4293	24.3796	20.2053	22.8353	27.8081	23.7436	29.268	27.9794	29.9859	30.5417	32.0605	33.978	34.0866	30.1923	29.1958	31.2525	26.9807	30.5527	34.3829	31.1485	31.0599	32.3598	30.2086	27.6016	24.3948	21.5675	20.3326	0.0198162	0.0127505	0.0383659	0.019165	0.0271536	0.0280561	0.0190931	0.0295082	0.00505051
AT1G02000	7.80032	7.39536	8.99817	7.24646	5.50784	5.9588	3.87103	6.17714	7.18433	6.14984	6.65925	4.74506	5.41801	5.56128	6.77583	7.15147	5.82672	7.67489	7.65535	6.53241	7.28017	4.66681	7.14422	7.67371	7.61417	5.69964	7.07081	5.33607	7.95258	5.2336	5.95921	7.2449	8.02956	7.56172	5.96283	5.7052	5.62355	6.2435	6.49073	0.00719137	0.00510018	0.0120782	0.00479124	0.0149813	0.012024	0.00477327	0.0131148	0.030303
AT1G02010	9.65299	10.3489	11.1133	8.07105	7.51243	9.82767	6.70471	7.00632	8.62442	7.64975	6.81329	6.31885	5.93169	7.16546	7.27577	7.85646	7.42425	7.3347	7.09224	7.91266	7.17097	8.09528	8.04559	8.03007	8.05849	8.43173	8.75685	7.38776	6.88918	7.22744	7.76408	6.55498	8.27125	7.09648	7.18764	7.8377	7.6266	8.57062	7.80968	0.0478626	0.0429872	0.0831261	0.0677618	0.0393258	0.0841683	0.0477327	0.0754098	0.030303
AT1G02020	10.5105	10.5525	11.4179	9.77188	10.2315	8.99318	9.99542	10.941	10.4446	11.2586	11.7803	11.2902	11.558	10.0592	11.6493	12.2733	12.4933	11.1755	11.9295	10.254	12.4363	14.9403	11.5534	13.566	11.0122	11.0106	12.9299	11.689	12.2787	11.2698	10.2625	11.5196	10.9137	11.8533	12.2474	11.4933	9.17496	9.2287	10.2537	0.0135038	0.00765027	0.0213144	0.00958248	0.0093633	0.012024	0.0167064	0.0163934	0.00505051
AT1G02030	0.105912	0.1373	0.186041	0.269071	0.12685	0.129067	0	0	0.0640756	0	0.171454	0	0.115973	0	0.122061	0.182406	0	0.170292	0.386901	0.255598	0.1929	0.265343	0.433282	0.432446	0.174624	0.222217	0.257298	0.30985	0.344505	0.313231	0.0623126	0.170452	0.0676356	0.109191	0	0.189882	0.189476	0.270468	0.110369	0.000159808	0.000728597	0.00071048	0.00684463	0	0	0	0.00327869	0
AT1G02040	0	0	0	0	0	0	0	0	0	0	0	0	0	0	0	0	0	0	0	0	0	0	0	0	0	0	0	0	0.154406	0	0	0.127327	0	0	0.120358	0	0	0	0	NA	NA	NA	NA	NA	NA	NA	NA	NA
AT1G02050	5.12992	5.36308	6.00735	5.15	5.94589	6.3523	3.69822	5.0832	3.80435	4.10085	3.66113	5.00402	6.88567	7.03712	6.29356	6.83999	6.62561	4.52323	9.57141	9.18523	10.3479	9.39721	8.41388	8.10807	8.45804	8.68004	7.63825	12.2645	7.75108	9.2987	8.47032	9.14371	8.24279	9.29796	10.9929	11.4717	4.14463	7.01501	6.1218	0.0180583	0.0174863	0.0387211	0.0301164	0.0234082	0.0180361	0.0357995	0.0262295	0.010101
AT1G02060	4.23671	4.1645	5.07041	3.84409	3.73602	3.06375	2.94378	3.2243	3.15467	4.06849	3.5172	4.03993	3.77253	3.6885	3.8096	4.4368	4.1206	5.19016	7.36995	5.5055	6.50103	7.23173	8.48927	6.68055	5.52687	7.22857	6.67315	5.53903	6.11815	5.1772	6.24531	6.64364	8.087	9.26377	6.51614	6.34369	3.99796	4.37529	3.78429	0.00695166	0.00437158	0.0159858	0.0102669	0.00280899	0.01002	0.00238663	0.00655738	0.0151515
AT1G02065	1.17562	0.762014	1.68264	1.41038	1.17336	1.51224	1.13921	0.656589	1.02735	1.36297	0.493406	1.97499	1.64489	0.456562	0.978525	1.72475	1.58276	0.840109	1.27247	1.49738	1.66537	1.74536	0.839741	1.21909	1.4358	1.55305	1.19	1.14645	2.37938	0.927162	1.22964	0.700747	0.834172	1.01002	0.728637	0.858691	0.545269	1.33431	1.08897	0.00415501	0.0010929	0.00852575	0.0718686	0.0262172	0.00200401	0.00238663	0.00327869	0.00505051
AT1G02070	0.454767	0	0	0	0.544673	0.277096	0.495768	0	0	0.593144	0.245398	0.298952	0.497969	0	0.262055	0	0	0.487471	0	0	0.552186	0.379778	0	0	0.749805	0.318054	0.276198	1.33044	0.295849	0	0	0.243964	0	0.234424	0.461225	0.271774	0	0.232269	0	0.000399521	0	0	0.00205339	0.00187266	0	0	0	0
AT1G02074	0	0	0	0	0	0	0	0	0	0	0	0	0	0	0	0	0	0	0	0	0	0	0	0	0	0	0	0	0	0	0	0	0	0	0	0	0	0	0	NA	NA	NA	NA	NA	NA	NA	NA	NA
AT1G02080	21.6213	20.4012	22.0376	22.6322	23.3745	16.8753	18.8427	19.6184	20.8217	26.1659	25.2366	22.6913	22.3284	25.6189	19.2184	24.2424	23.9436	27.5803	27.7485	23.9931	27.4694	27.9578	29.2889	25.1197	22.7621	26.9082	27.141	21.7896	23.8582	22.6974	23.6957	21.2115	26.4001	24.7878	18.0571	17.9911	20.7203	20.4925	20.06	0.190971	0.230601	0.330373	0.344969	0.237828	0.336673	0.260143	0.331148	0.257576
AT1G02090	49.7181	54.6536	51.6144	36.9192	39.6556	43.8517	36.0951	40.9084	35.4249	42.3515	36.3075	43.5312	53.3921	49.4908	44.2934	60.8739	54.0677	48.7288	46.6696	51.6425	51.3198	55.834	46.5401	46.6987	46.3405	47.6529	42.4163	43.6047	42.6638	40.8059	35.0766	42.3778	37.1211	36.001	36.1715	38.1741	42.1555	41.6513	43.4897	0.0318018	0.0204007	0.0511545	0.0444901	0.0402622	0.0480962	0.0190931	0.042623	0.0454545
AT1G02100	24.1575	24.3809	25.4415	22.3454	22.234	27.0681	23.5959	25.0825	26.2875	26.0101	24.0591	24.0872	21.9253	23.234	23.8237	25.1306	21.5243	20.2466	36.6221	30.7149	32.6791	30.5996	40.7439	32.0594	36.355	33.4502	41.3567	42.3728	33.7518	38.7433	40.5402	31.4855	33.1319	39.1133	39.1351	34.2995	26.0079	24.4281	22.9777	0.0604075	0.0575592	0.115808	0.0821355	0.0543071	0.0981964	0.0620525	0.0819672	0.0858586
AT1G02110	17.4601	17.7239	15.6026	17.0905	15.6448	19.6856	14.1927	14.2504	16.0687	14.6519	11.8418	15.7427	12.9207	13.0374	14.5022	17.0476	15.0936	15.5887	17.3905	17.3381	17.2881	23.2715	22.9529	24.0262	19.0004	19.9156	22.0547	21.9099	18.8651	19.9855	24.9514	20.5085	23.0231	27.1133	23.1839	23.0025	16.7735	18.7248	18.5579	0.0267679	0.0189435	0.0536412	0.0376454	0.0496255	0.0360721	0.0214797	0.0295082	0.0454545
AT1G02120	37.8738	40.2873	42.9544	43.2985	38.3396	35.8485	31.5036	39.1758	37.1006	40.0598	44.0099	41.1316	51.6408	47.148	47.2363	49.7996	50.7291	49.2174	63.681	60.9758	60.6021	48.8727	60.2175	58.6488	49.4998	47.6785	53.4408	48.5706	47.7925	57.2634	50.9758	47.3709	53.5411	50.5464	50.0403	47.624	38.1785	39.9064	40.3326	0.119457	0.20255	0.239076	0.281999	0.133895	0.350701	0.188544	0.196721	0.171717
AT1G02130	49.5181	47.9272	54.9704	58.4893	60.2469	64.3036	55.204	56.8138	61.6782	61.3709	51.6276	57.15	56.3078	57.9534	52.6788	59.8135	58.7848	51.8783	54.022	58.9402	55.7728	50.3345	52.3794	57.8982	50.6118	57.5109	54.5692	60.9625	46.7906	50.4948	46.5349	51.5663	45.2158	45.5073	45.2219	42.1796	44.2271	48.5221	44.3637	0.0278865	0.0163934	0.035524	0.019165	0.0383895	0.012024	0.0190931	0.0131148	0.0252525
AT1G02136	0	0	0	0	0	0	0	0	0	0	0	0	0	0	0	0	0	0	0	0	0	0	0	0	0	0	0	0	0	0	0	0	0	0	0	0	0	0	0	NA	NA	NA	NA	NA	NA	NA	NA	NA
AT1G02140	128.392	132.828	145.016	139.536	133.259	132.524	132.601	135.516	123.597	140.813	124.317	126.241	148.161	134.207	147.788	156.257	156.308	158.345	162.081	167.251	173.451	170.871	170.644	176.731	172.218	177.171	155.764	177.771	161.326	158.579	137.209	151.917	157.962	143.871	164.642	147.822	132.886	143.511	140.837	0.0459449	0.0200364	0.0529307	0.0403833	0.0655431	0.0160321	0.0190931	0.0262295	0.030303
AT1G02145	15.1165	12.217	16.517	16.7916	16.6656	15.4154	12.8939	15.8961	14.9233	17.2413	17.7475	16.3818	15.7214	15.7696	17.3485	16.2669	17.2602	15.051	21.6418	19.5378	18.2011	22.3955	20.0346	18.8153	21.0651	19.5518	17.2861	16.9001	19.1743	23.6439	17.5641	16.2866	18.2567	19.0405	19.5007	18.1432	14.5589	14.1491	15.1594	0.0520176	0.0546448	0.114032	0.0862423	0.07397	0.0741483	0.0692124	0.0983607	0.0656566
AT1G02150	93.705	91.124	83.7648	100.365	100.047	95.4331	106.847	99.0179	107.39	105.861	103.743	108.621	98.1867	104.909	102.1	98.0102	100.206	97.7897	95.752	92.417	99.0087	123.875	115.44	114.402	114.535	116.766	110.553	119.04	130.603	108.305	124.828	124.156	127.448	124.739	124.458	117.145	92.8218	92.1995	100.453	0.0636037	0.0331512	0.10373	0.0574949	0.0749064	0.0480962	0.052506	0.0786885	0.0252525
AT1G02160	24.2738	22.7086	22.2717	25.748	36.2659	42.6939	37.3746	42.488	41.7853	36.2293	43.2114	40.4682	46.3091	37.6105	43.2604	34.1914	35.068	36.7491	43.2701	43.1803	38.2854	36.3628	37.4399	38.8273	40.9846	43.0539	42.8595	43.4383	35.4898	43.5174	38.5744	38.9315	33.5595	42.5689	38.3237	38.2847	24.1751	29.9077	19.2975	0.0331602	0.0196721	0.0468917	0.0273785	0.0393258	0.0280561	0.0286396	0.0262295	0.0252525
AT1G02170	17.8187	17.8496	18.9695	21.9142	21.3414	21.0235	20.2199	20.6274	23.4223	22.0786	24.9121	22.8947	25.897	23.0248	24.9229	28.0844	25.175	28.0424	36.3926	35.1835	34.3222	23.403	25.9395	25.984	23.236	22.4316	28.0388	18.0084	19.7063	25.2951	24.3981	22.9416	18.5169	17.7859	22.5075	20.0389	17.4844	18.0361	16.4585	0.0280463	0.0335155	0.0731794	0.0568104	0.0280899	0.0460922	0.0644391	0.052459	0.0252525
AT1G02180	7.30062	4.6491	5.84955	3.74201	5.98269	7.80418	6.14366	7.01031	4.95922	7.35037	7.46433	8.41972	5.75019	7.01353	8.70905	7.64703	7.8272	8.3748	5.30271	3.24554	5.59866	10.4822	7.78478	9.26395	9.43252	7.16616	7.93445	8.24357	9.16556	6.51528	7.53558	6.32135	6.54343	6.47029	6.2352	6.4296	7.02685	5.88748	5.87273	0.0057531	0.00218579	0.0110124	0.0109514	0.0196629	0.00400802	0.00477327	0.00327869	0.0151515
AT1G02190	0.139955	0	0.054631	0.0592596	0.0558745	0.170553	0.203431	0.10422	0.169343	0.0608468	0.151043	0.184005	0.15325	0.326116	0.21506	0.107128	0.245771	0.200026	0	0.112585	0.113291	0.38959	0	0	0.205114	0.0652542	0.0566667	0	0.121397	0.0551882	0.0548945	0.0500534	0	0.192384	0.0473141	0.0557591	0.111279	0	0	0.00167799	0.00728597	0.0053286	0.00752909	0.00842697	0	0	0	0
AT1G02205	16.4658	9.33073	14.606	20.9785	16.8869	20.0057	20.9063	12.6104	18.6707	19.9329	21.4947	25.0836	17.4902	19.8157	14.3744	20.3206	23.894	23.4628	15.4278	16.9537	21.0107	17.0443	17.9207	19.1514	15.7688	14.8947	14.4316	11.9227	17.1903	13.7635	12.24	12.9061	13.0967	11.8423	10.1498	10.6062	16.9335	16.7692	14.3846	0.170116	0.496539	0.270693	0.534565	0.292135	0.262525	0.126492	0.17377	0.161616
AT1G02210	0	0	0	0	0	0	0	0	0	0	0	0	0	0	0	0	0	0	0	0	0	0	0	0	0	0	0	0	0	0	0	0	0	0	0	0	0	0	0	NA	NA	NA	NA	NA	NA	NA	NA	NA
AT1G02220	3.75064	6.41395	6.26117	4.25745	2.67616	1.94496	2.0879	2.58501	2.31738	0.936746	1.29185	2.3082	1.74764	0.836766	1.28757	1.92412	1.09306	1.11202	1.45758	1.54068	1.35654	1.86598	1.95878	1.67571	2.10517	1.22784	3.39264	2.02334	0.934462	2.8321	2.44142	1.88364	1.50092	3.61996	3.0755	3.71982	4.18773	3.99426	4.0748	0.00687175	0.00473588	0.0138544	0.0116359	0.00187266	0.012024	0.0071599	0	0.0151515
AT1G02228	0	0	0	0	0	0	0	0	0	0	0	0	0	0	0	0	0	0	0	0	0	0	0	0	0	0	0	0	0	0	0	0	0	0	0	0	0	0	0	NA	NA	NA	NA	NA	NA	NA	NA	NA
AT1G02230	0.730875	0.270708	0.366808	0.132629	0.500209	0	0.79677	1.04965	0.379005	1.77035	1.46488	2.88275	1.48629	0.97317	0	1.31869	0.990105	1.23111	1.90709	1.25988	1.26777	0.348776	1.34244	1.21805	0.344298	0.146045	0.380477	0.407279	0.271698	0.988132	0.491436	0.224048	0.400062	0.215287	0.211787	0.623971	0.622635	0.746578	0.435219	NA	NA	NA	NA	NA	NA	NA	NA	NA
AT1G02250	0	0	0	0	0.123928	0	0.112801	0	0	0	0	0	0.113302	0.120553	0	0	0	0.221827	0	0	0	0	0.120943	0	0	0	0	0	0	0.122406	0	0	0	0.106676	0.104942	0	0	0.105695	0	NA	NA	NA	NA	NA	NA	NA	NA	NA
AT1G02260	4.44606	4.72133	4.26493	5.94806	5.89153	6.80146	9.02351	8.50609	11.1599	13.3252	13.323	12.4993	13.932	14.493	14.3908	12.8163	13.8045	11.5596	16.0113	15.7522	14.5874	11.9288	13.4895	12.084	12.7374	11.9086	13.961	13.7452	10.9542	14.1563	12.2999	10.86	10.6926	9.60632	10.1697	9.72357	4.5129	4.34833	4.43601	0.0282861	0.031694	0.0522202	0.0574949	0.0196629	0.0701403	0.0644391	0.0262295	0.030303
AT1G02270	12.8646	13.6224	14.1701	17.2313	17.3148	17.7727	24.2304	21.626	23.9654	26.7469	30.8606	22.6912	21.5485	24.4857	19.4502	18.4268	20.3321	19.5241	13.9589	15.5232	16.0844	14.2535	11.8359	11.9616	11.6904	11.6697	11.5264	10.8064	13.0094	13.2598	9.4423	11.5478	9.27281	8.46989	6.97579	7.53581	11.3175	10.8641	11.3486	0.0449061	0.0444444	0.0763766	0.0732375	0.0505618	0.0420842	0.0692124	0.0459016	0.040404
AT1G02280	89.5375	103.448	90.68	89.7156	86.7422	93.5584	90.9103	80.5816	89.1191	94.9548	83.6721	89.6258	82.7209	79.8632	94.2551	86.4117	80.8918	83.0039	91.183	91.27	91.8421	136.44	120.68	109.638	133.337	131.721	114.042	139.41	138.148	129.186	153.308	160.584	162.661	161.713	181.906	171.996	96.8648	96.8696	97.1481	0.0789453	0.0393443	0.111545	0.0684463	0.0805243	0.0721443	0.0548926	0.0754098	0.0909091
AT1G02290	7.01758	5.50626	8.21788	8.054	9.21592	8.77688	10.3346	7.21984	9.45942	10.1164	8.23789	9.14542	8.15608	10.3993	8.30045	10.2484	7.9129	10.6895	9.89441	9.65626	9.64204	11.618	11.1525	9.91017	7.78123	7.92158	8.44933	8.76439	8.00928	9.10274	8.90942	7.00092	5.89664	8.44066	7.42939	6.69535	5.79999	6.79106	9.23734	0.00918897	0.00801457	0.0220249	0.0164271	0.0093633	0.0200401	0.0143198	0.0131148	0.010101
AT1G02300	6.40499	4.41296	4.51089	16.7594	16.8758	16.5934	36.7526	32.3455	39.9895	44.2211	41.4985	39.0837	27.8925	22.4708	27.8097	15.8641	13.6862	15.5782	16.1699	12.5605	15.9895	13.3514	18.0097	18.63	15.2623	11.6532	19.3962	17.8212	15.1522	19.1813	9.17069	12.6871	10.1829	6.4649	9.66136	7.38787	6.731	5.05525	5.73847	0.0813424	0.0779599	0.118295	0.0759754	0.0617978	0.0921844	0.131265	0.042623	0.0606061
AT1G02305	32.1326	32.2174	31.7812	43.0651	41.6086	39.7615	45.6807	53.9662	45.7579	48.8724	51.1543	53.6378	51.8928	52.3759	48.3776	50.8334	51.6477	51.5438	52.519	50.575	52.6691	43.5157	49.4536	50.9352	54.9691	46.9182	57.5735	53.3775	51.2801	56.0039	49.6957	42.5321	52.5777	48.021	47.2913	44.9204	31.9133	36.2691	30.786	0.0473032	0.0364299	0.0746004	0.0561259	0.0543071	0.0501002	0.0596659	0.0557377	0.0151515
AT1G02310	0.0773218	0	0.181094	0	0.0926081	0	0.168586	0	0.0935579	0.100849	0.0834477	0.304976	0.0846673	0.0900857	0	0.355113	0.162939	0	0	0	0	0	0.180755	0.0902031	0	0	0	0.150806	0	0	0	0.16592	0.0987559	0	0	0.0924169	0.0922189	0.078983	0	NA	NA	NA	NA	NA	NA	NA	NA	NA
AT1G02320	0	0	0	0	0	0	0	0	0	0	0	0	0	0	0	0	0	0	0	0	0	0	0	0	0	0	0	0	0	0	0	0	0	0	0	0	0	0	0	NA	NA	NA	NA	NA	NA	NA	NA	NA
AT1G02330	27.7665	26.9618	30.3815	25.738	27.8629	32.4	30.8542	22.9921	23.3492	30.3425	25.1069	26.9213	25.1216	24.3562	28.0466	28.8032	29.3689	26.3158	34.0718	31.0467	33.1939	31.335	32.0789	33.6428	31.9343	31.0408	27.8674	32.6183	29.1527	34.7497	27.8788	25.5353	30.6711	24.3157	32.8361	26.9085	26.4673	29.8961	27.7061	0.0276468	0.0287796	0.0529307	0.0431211	0.0318352	0.0460922	0.0190931	0.0327869	0.0858586
AT1G02335	11.9295	12.636	12.096	20.1432	6.44701	6.38241	15.2255	9.10027	7.56932	7.40024	11.1476	9.56363	6.85003	7.96639	7.54495	5.34521	4.75188	14.6588	11.3377	8.6018	10.0689	14.8222	9.69266	9.50425	7.3559	8.13977	11.3097	6.24237	21.3895	10.3262	8.73056	8.89717	13.9358	20.3982	7.67251	9.21585	7.11397	10.8484	12.4316	0.00183779	0.00327869	0.00603908	0.00205339	0.00655431	0.00200401	0.00238663	0.00327869	0.106061
AT1G02340	1.31058	0.792861	1.2278	2.21971	1.25574	0.851795	1.71449	1.65912	2.22009	0.797705	0.848648	0.574362	0.287017	0.101795	0	0.300953	0.644414	0.561933	0.957524	2.31942	1.16698	1.16744	1.02125	0.305784	0.192075	0.733274	0.424517	0.681632	1.02312	0.930241	1.64496	1.40615	1.00433	3.96341	1.77226	3.23731	0.72944	0.713995	1.18364	0.00303636	0.0156648	0.0117229	0.0102669	0.00280899	0.012024	0.00954654	0	0.010101
AT1G02350	6.16676	8.5273	3.85149	9.92228	12.3098	20.04	15.6864	11.0213	15.4208	12.3329	7.5427	13.5129	6.7526	6.22677	6.63327	3.77624	7.79708	5.28819	7.00854	9.92154	5.99024	4.11992	8.16908	5.27568	2.71135	2.87526	8.48939	4.00915	4.27924	6.80885	7.74012	9.7041	5.25081	10.1723	7.5052	6.38791	9.8065	6.7192	3.42735	0.00487415	0.0167577	0.010302	0.0109514	0.00280899	0.0180361	0.00238663	0	0.020202
AT1G02360	0.453647	0.735112	1.06248	0.144062	0.407498	2.34952	1.97819	1.52018	1.64671	2.36673	1.34636	2.38573	2.85627	2.77479	2.87551	2.21366	1.07546	2.18822	4.83348	1.50534	2.47872	2.6519	2.3861	3.04302	2.24387	2.06226	1.92862	2.21195	1.18048	2.2808	1.6014	2.06859	1.4485	1.40308	1.49529	1.21997	1.0821	1.62188	1.06366	0.000799041	0.0010929	0.00248668	0.0198494	0.00280899	0	0.00477327	0	0
AT1G02370	6.26143	6.50897	7.05571	6.07778	5.80134	4.53503	5.21606	4.55274	4.43137	7.55032	5.41874	7.06727	7.30903	8.53381	8.30541	9.35947	7.84209	8.16803	8.27179	7.76922	7.38757	8.58338	9.94234	8.20039	8.37578	7.93196	5.95535	6.22125	7.14763	7.68671	4.93501	7.92218	8.14802	5.78541	4.79272	4.02432	5.70651	6.21494	8.37161	0.00471434	0.00728597	0.00781528	0.0123203	0.0140449	0.00200401	0	0.00655738	0
AT1G02380	2.89655	3.36653	3.27502	2.91812	1.67478	3.04295	2.06884	3.57017	2.17537	1.95409	2.37147	2.23241	2.73424	1.51279	1.72666	1.83488	1.78906	1.60596	3.40545	3.01305	4.24471	4.33738	3.03539	3.49562	3.51318	3.35302	3.03308	4.67531	3.50879	4.72632	4.4661	4.92955	3.82706	3.70705	4.55847	4.41707	3.21636	4.38716	4.68379	0.00862964	0.0138434	0.0191829	0.0157426	0.0131086	0.012024	0.0071599	0.00655738	0.010101
AT1G02390	0.751994	0.449933	1.21932	0.587832	0.346408	0.352462	0.819792	0.904597	0.839906	0.679023	0.936427	0.836578	1.26682	0.943523	0.33333	0.796996	0.792333	0.744067	0.493063	0.348999	0.351186	0.676301	0.743741	0.809789	0.445079	0.161824	0.632375	0.11282	0.301052	0.547445	0.340332	0.372382	0.295523	0.0596367	0.176001	0.138277	0.482933	0.590884	0.6028	0.00527367	0.0382514	0.0245115	0.091718	0.00561798	0.0961924	0.0071599	0.00983607	0.00505051
AT1G02391	0	0	0	0	0	0	0	0	0	0	0	0	0	0	0	0	0	0	0	0	0	0	0	0	0	0	0	0	0	0	0	0	0	0	0	0	0	0	0	NA	NA	NA	NA	NA	NA	NA	NA	NA
AT1G02400	0.484686	1.57082	0.47299	1.02613	0.96751	0.689095	1.14483	1.0828	1.27066	1.05361	0.871808	1.06207	1.32683	1.12939	1.67577	1.113	0.766028	1.21226	0.786924	0.682324	1.3732	1.61906	0.566524	1.2251	0.621549	0.564964	0.883106	0.787763	0.525521	0.66894	0.950541	1.38674	0.825391	0.582975	0.491569	0.579308	0.481723	0.495099	0.505083	0.00103875	0.00145719	0.00568384	0.00958248	0.00374532	0.00200401	0.0071599	0.00327869	0.00505051
AT1G02405	0.280763	1.81985	0.657571	0.713284	0.672538	0.684293	1.22431	0.627229	0	0.732388	1.21203	1.1074	0.614871	0.981329	0.970722	0.322362	0.295824	0.601907	1.36752	1.01635	0.681816	0.468934	1.96902	0.655073	0.925826	1.96359	1.36415	0.547591	0	0.664278	1.32148	0.301236	0.358592	0.289456	0.5695	0.335575	2.34399	0.286795	0.877735	NA	NA	NA	NA	NA	NA	NA	NA	NA
AT1G02410	22.3392	23.0944	22.9591	21.1926	23.0301	23.6624	20.3458	22.1103	20.187	14.6298	19.4296	21.9349	18.9911	20.8654	19.2277	21.8613	19.8629	20.5104	23.8735	23.9986	18.6554	19.9938	21.1533	21.4424	23.6223	23.6001	25.99	22.0606	18.6412	23.0818	23.8462	23.3614	22.2716	19.5325	23.23	20.2788	22.4837	19.3529	23.3775	0.0214942	0.0131148	0.0401421	0.0342231	0.0196629	0.0180361	0.0190931	0.0229508	0.020202
AT1G02420	3.74996	2.80459	3.20907	3.66417	2.50477	2.54855	2.67295	1.93326	2.61772	3.95042	3.42443	3.7925	3.63241	3.69683	3.07509	2.89798	3.64718	4.40613	4.56625	3.39368	4.55327	5.54054	3.79309	5.13183	5.2316	3.02612	5.43095	3.51625	3.65931	3.75366	3.56397	3.24967	2.85526	4.75823	3.58379	3.7925	3.52635	4.4935	3.60717	0.00495406	0.00546448	0.0134991	0.00410678	0.0093633	0.0160321	0.00238663	0.00983607	0.010101
AT1G02430	2.9528	1.6747	2.37727	1.87541	3.75759	3.82326	3.62139	4.32901	2.45632	4.09198	4.18258	5.09537	4.78637	4.08527	4.2538	2.33083	2.91674	3.7586	4.04501	4.67645	5.15392	3.69884	4.31421	4.30589	4.25991	6.19536	5.15588	2.87952	3.12153	3.71144	3.47452	3.16811	2.82849	3.42475	3.36907	3.74983	3.30159	1.88515	3.46169	0.000159808	0.000364299	0.00035524	0.000684463	0	0	0	0	0
AT1G02440	0	0	0	0.312777	0.29491	0	0	0	0	0	0	0.647463	0.893713	1.43439	0.567552	0.565427	0.778318	0	0.299831	0	0	0	0.287806	0	0	0	0	0	0	0	0	0	0.314487	0	0.249727	0	0	0.251521	0.256593	NA	NA	NA	NA	NA	NA	NA	NA	NA
AT1G02450	1.88489	0.698141	0.630653	0.684085	1.29001	0.984421	4.69675	5.41398	5.8646	6.32167	8.13688	2.83218	17.9859	12.2351	7.75821	14.2216	9.93	8.37039	16.7221	8.1229	3.59648	5.39685	8.18313	6.5967	1.1839	0.753285	2.61661	1.57553	0.350347	4.4596	4.11901	0.577809	3.78304	1.66564	1.36547	1.93103	0.963445	3.0256	1.12241	0.000399521	0	0.00106572	0	0.00093633	0	0	0	0.00505051
AT1G02460	0.917462	1.2637	1.00724	1.45677	1.16752	1.04817	1.75031	1.98557	1.73455	3.5151	2.97045	3.24175	2.00924	1.73698	2.51122	1.51426	2.23544	2.15128	1.74559	1.24544	1.81025	0.957723	0.804281	0.936518	1.13451	0.721859	0.835817	1.00653	0.895284	0.814009	0.472311	0.307613	0.292947	0.295584	0.348934	0.137072	1.29939	0.937173	0.478036	0.000559329	0.000728597	0.0017762	0	0.00093633	0	0	0	0
AT1G02470	1.26343	1.2739	0.328786	1.24825	1.17694	1.19751	0.612153	0	0.849295	0.915485	0.303007	0.738266	0.614871	0.490665	0.970722	0.644725	0.73956	0.601907	0.8547	0.677569	1.02272	0.703401	1.47676	0.982609	1.38874	0.392719	1.36415	0.547591	0.547952	1.32856	1.1563	0.150618	0.717184	1.0131	1.85088	0.838937	0.83714	0.57359	1.60918	0.0057531	0.00582878	0.0131439	0.00752909	0.00187266	0.0180361	0.0143198	0.0131148	0.010101
AT1G02475	71.6538	83.7311	74.4551	71.6293	69.8039	63.3374	70.4126	74.6832	68.2303	81.281	73.927	69.6599	97.6617	88.0382	88.6859	93.4233	103.543	100.741	99.5405	95.4425	95.2748	91.4434	95.9909	103.458	104.274	101.461	92.5528	73.0742	88.7972	88.1979	87.58	82.1574	86.1997	77.3839	73.9508	76.8972	77.0334	67.6522	65.5985	0.0569716	0.0367942	0.0856128	0.0527036	0.0374532	0.0541082	0.052506	0.052459	0.0606061
AT1G02480	0	0	0	0	0	0	0	0	0	0	0	0	0	0	0	0	0	0	0	0	0	0	0	0	0	0	0	0	0	0	0	0	0	0	0	0	0	0	0	NA	NA	NA	NA	NA	NA	NA	NA	NA
AT1G02490	0	0	0	0	0	0	0	0	0	0	0	0	0	0	0	0	0	0	0	0	0	0	0	0	0	0	0	0	0	0	0	0	0	0	0	0	0	0	0	NA	NA	NA	NA	NA	NA	NA	NA	NA
AT1G02500	268.522	287.647	304.695	221.389	203.853	206.32	188.265	198.621	195.647	188.966	193.396	207.766	200.768	193.464	192.091	217.031	217.316	213	286.113	271.5	284.291	272.375	301.407	289.525	288.613	299.335	316.755	302.948	290.32	330.262	355.208	274.963	308.229	339.393	318.999	310.441	239.057	232.663	241.032	0.137435	0.0907104	0.231972	0.175907	0.283708	0.148297	0.0954654	0.12459	0.227273
AT1G02510	0	0	0	0	0	0	0	0	0	0	0	0	0	0	0	0	0	0	0	0	0	0.173405	0	0	0	0	0	0	0	0	0	0	0	0	0	0	0	0	0	NA	NA	NA	NA	NA	NA	NA	NA	NA
AT1G02520	0.125395	0	0.0587373	0.0955707	0.270334	0.183373	0.300742	0.0840405	0.0606903	0.196261	0.243594	0.164863	0.164769	0.204533	0.115613	0.172769	0.132122	0.161295	0.274845	0.151309	0.304515	0.287424	0.234509	0.117028	0.110265	0.0701589	0.325183	0	0.0652608	0.178009	0.413144	0.0807234	0.28828	0.129278	0.228917	0.0599502	0.0299109	0.0512357	0.130672	NA	NA	NA	NA	NA	NA	NA	NA	NA
AT1G02530	0.072722	0.0314246	0.170321	0.0923758	0.0580659	0	0	0.081231	0.0293307	0	0.0261611	0.0318704	0.0796305	0.141211	0.0838107	0.222658	0.025541	0.181887	0.11807	0	0.0883004	0.0460812	0.226669	0.056558	0.0799344	0.0339068	0.156802	0	0.0630791	0.200735	0.114095	0.104033	0	0.0999648	0	0.0579461	0.144555	0.0247615	0.176826	0.000559329	0.000728597	0.00071048	0.0054757	0.00187266	0	0.00238663	0	0.00505051
AT1G02540	0	0	0	0	0	0.333009	0	0	0	0	0	0	0	0	0	0	0	0	0	0	0	0	0	0	0	0	0	0	0	0	0	0	0	0	0	0	0	0	0	NA	NA	NA	NA	NA	NA	NA	NA	NA
AT1G02550	0	0	0	0	0	0	0	0	0	0	0	0	0	0	0	0	0	0	0	0	0	0	0	0	0	0	0	0	0	0	0	0	0	0	0	0	0	0	0	NA	NA	NA	NA	NA	NA	NA	NA	NA
AT1G02560	253.934	284.97	243.824	275.135	267.628	272.797	328.167	289.05	307.645	334.987	335.668	359.728	339.514	340.854	352.411	355.999	363.651	353.793	343.48	363.82	365.904	390.991	371.743	385.701	353.042	376.622	373.292	335.157	371.208	328.542	334.004	357.759	353.061	327.474	309.718	340.133	282.276	269.439	278.233	0.148542	0.0644809	0.171226	0.104038	0.162921	0.0921844	0.0883055	0.134426	0.0959596
AT1G02570	0	0	0	0	0	0	0	0	0.157606	0	0	0	0	0.151757	0	0	0	0	0	0	0	0	0	0	0	0	0	0	0	0	0	0	0	0	0	0.155684	0	0	0	NA	NA	NA	NA	NA	NA	NA	NA	NA
AT1G02575	0	0	0	0	0	0	0	0	0	0	0	0	0	0	0	0	0	0	0	0	0	0	0	0	0	0	0	0	0	0	0	0	0	0	0	0	0	0	0	NA	NA	NA	NA	NA	NA	NA	NA	NA
AT1G02580	0	0	0	0	0	0	0	0.0491709	0	0	0	0	0	0	0	0	0.0463816	0	0	0	0.0534502	0	0	0	0	0	0.0534704	0	0.0572748	0	0	0	0	0	0.0446453	0	0	0	0	NA	NA	NA	NA	NA	NA	NA	NA	NA
AT1G02590	0	0	0	0	0	0	0	0	0	0	0	0	0	0	0	0	0	0	0	0	0	0	0	0	0	0	0	0	0	0	0	0	0	0	0	0	0	0	0	NA	NA	NA	NA	NA	NA	NA	NA	NA
AT1G02600	0	0	0	0	0	0	0	0	0	0	0	0	0	0	0	0	0	0	0	0	0	0	0	0	0	0	0	0	0	0	0	0	0	0	0	0	0	0	0	NA	NA	NA	NA	NA	NA	NA	NA	NA
AT1G02610	0.998269	1.13235	1.89965	1.26806	1.79343	0.60826	1.49637	3.20584	2.41577	1.30202	0.942687	1.31247	0.409914	0.290764	0.431432	0.286544	0.131477	0.133757	3.49477	5.11941	5.30301	1.04208	1.16682	1.019	0.685797	1.57088	0.454716	1.94699	1.46121	1.32856	2.49614	2.00824	4.30311	5.53183	5.44189	4.47433	1.48825	1.91197	0.52014	0.124331	0.126047	0.197158	0.125257	0.0636704	0.116232	0.238663	0.104918	0.0909091
AT1G02620	0.18871	0	0.220987	0	0.452034	0.689902	0	1.26474	0.91334	0.24613	0.20366	0.496211	0.206637	0	0.434968	0	0	0	2.52767	0.455415	1.14567	0.315185	0.661719	0.220147	0.207425	0.791876	0.458443	0.368053	0	0.669723	0.444105	0.20247	0.723063	0.194552	0.191389	0	0	0	0.393302	0.0059129	0.00218579	0.0120782	0.00684463	0.00468165	0.00200401	0.0238663	0.00327869	0.00505051
AT1G02630	0.457186	0.762014	0.688351	0.663708	0.704018	0.636732	0.92561	0.145909	0.316106	0.255557	0.0704866	0.429346	0.429101	0.0760936	0.0752711	0.224968	0.481711	0.280036	0.636236	1.26095	0.47582	0.327256	0.458041	0.53335	0.358949	0.365424	0.238	0.891681	0.254934	0.386318	0.384261	0.560598	0.166834	0.404007	0.463678	0.468377	0.233687	0.467008	0.952851	NA	NA	NA	NA	NA	NA	NA	NA	NA
AT1G02640	5.3285	5.40599	4.74775	3.92381	4.76332	2.11743	2.90445	4.01111	3.03681	2.66915	3.50039	3.40129	3.29787	3.10405	2.66999	3.192	2.76648	2.89723	19.8884	19.7549	17.5814	10.8989	11.0122	10.5855	9.84649	11.2339	11.7254	13.4802	15.9256	10.2318	15.4932	14.8726	19.3811	25.8353	19.6586	23.1675	5.34197	7.88837	7.44388	0.0249301	0.0273224	0.0742451	0.0424367	0.0683521	0.0501002	0.0214797	0.0262295	0.141414
AT1G02650	0.617135	0.622245	0.562094	0.609717	0.985521	0.584935	1.12129	1.2255	0.414845	0.894353	0.740031	0.540919	0.525593	0.399449	0.63221	0.236191	0.288996	0.882021	0.667977	1.15838	0.499558	1.03075	0.961783	0.79994	0.753713	0.959135	0.66633	0.936165	0.892173	0.40559	0.968235	0.441424	0.963366	1.1311	0.625899	0.983487	0.736035	0.840525	0.786019	0.00423492	0.00327869	0.0117229	0.0054757	0.00187266	0.00601202	0.00238663	0.0163934	0.010101
AT1G02660	0.726023	0.941187	1.25293	1.40763	1.23568	0.884754	1.79125	3.32926	1.94189	2.89065	2.8455	2.00955	1.21341	1.24655	0.836728	1.18458	0.764969	1.47455	3.81544	3.91921	3.80459	0.957325	1.11659	1.33733	1.63806	1.33622	1.8566	1.56507	2.5853	1.31092	1.8435	1.51693	1.90337	3.62433	2.40277	2.92298	0.820328	0.819687	0.796396	0.0353176	0.0506375	0.0714032	0.0759754	0.0234082	0.11022	0.0787589	0.0590164	0.030303
AT1G02670	1.20248	0.714475	0.821427	1.46382	1.44021	1.28221	1.42014	0.895457	1.03061	1.56838	1.56812	1.11985	1.97508	1.69286	1.84779	1.61076	1.84769	1.82603	1.40323	1.08824	1.39924	0.836835	1.63978	1.34436	1.04638	0.981156	1.58235	0.977203	1.62974	1.42252	0.825388	0.860112	1.08787	0.878132	1.06712	1.31747	1.01586	1.12596	0.939817	0.00455453	0.00291439	0.00994671	0.00342231	0.00842697	0.01002	0.00238663	0.00983607	0.00505051
AT1G02680	12.4868	11.6347	10.6623	11.07	10.2818	13.9488	11.911	9.87974	8.97086	12.8933	11.5108	11.6287	14.2428	9.24409	11.9923	14.0382	15.3494	11.5723	12.1957	11.6144	14.2141	11.0796	11.2505	12.2909	14.1542	14.3731	12.7976	9.89377	11.8465	14.3101	13.3156	11.1644	11.6289	13.678	13.1918	14.3027	9.92839	11.5593	11.6569	0.0341191	0.0313297	0.0586146	0.0520192	0.0355805	0.0460922	0.0453461	0.042623	0.040404
AT1G02681	0	0	0	0	0	0	0	0	0	0	0	0.389311	0	0	0	0	0	0	0	0	0	0	0	0	0	0	0	0	0	0	0	0	0	0	0	0	0	0	0	NA	NA	NA	NA	NA	NA	NA	NA	NA
AT1G02690	11.584	11.4514	8.73388	11.288	11.7202	12.0539	15.7999	10.2806	14.3364	17.3855	11.1317	16.2732	12.8003	12.9416	13.899	11.9035	13.1529	15.1953	12.3666	11.8078	10.4689	15.6372	11.9325	13.0202	9.82584	13.6876	13.4926	11.0386	8.05215	12.64	13.0706	11.5774	9.18787	13.0879	10.4074	11.2534	10.977	10.9684	12.4574	0.00823012	0.00291439	0.016341	0.0136893	0.0421348	0.00601202	0	0.0131148	0.020202
AT1G02700	1.21901	1.58027	0.77864	0.281537	1.06182	0.405141	0.36243	1.48542	0.804531	1.44539	0.956786	0.728493	2.54827	0.774672	2.04346	2.79924	1.98498	1.30667	4.31814	2.54068	3.76763	1.66582	3.10872	2.19777	1.09628	1.8601	2.42296	3.24206	1.87442	1.70426	1.43439	1.78349	1.41538	1.48525	3.25938	2.2517	0.528678	1.35839	1.38579	NA	NA	NA	NA	NA	NA	NA	NA	NA
AT1G02710	22.0215	27.2502	22.2716	12.715	16.7842	24.3965	13.0947	15.6534	24.2233	28.7223	9.72253	21.0566	25.2096	29.1554	44.9908	34.4787	26.3669	22.5322	40.2228	32.6116	23.0927	36.7806	42.1197	33.8643	20.9048	40.6036	38.9078	25.3796	27.3499	35.5243	21.2011	32.2191	17.8984	18.5755	29.4406	27.5171	14.326	18.4047	17.7328	NA	NA	NA	NA	NA	NA	NA	NA	NA
AT1G02720	8.88181	9.24152	9.85356	8.16474	9.65792	8.68739	8.85446	8.74619	9.26206	9.45041	8.70259	10.525	9.46963	9.73525	10.8422	11.2712	9.85079	10.0216	12.8075	13.0441	13.2677	13.7609	13.0452	12.4746	9.89114	10.9523	11.2144	11.2826	11.176	11.0601	9.76355	9.71753	11.3439	10.9641	11.6155	11.1745	7.87506	8.35636	9.62093	0.0147024	0.0105647	0.0241563	0.0198494	0.0121723	0.01002	0.00954654	0.0196721	0.040404
AT1G02730	18.544	17.8338	15.8148	17.8908	22.9645	19.7121	28.8132	21.3049	25.3341	37.1015	23.7929	34.7823	25.2718	32.8481	26.8307	28.6974	28.1667	34.4077	25.8942	22.6499	26.8301	33.8761	26.3577	30.1868	21.6018	28.0531	30.6047	22.5557	20.5544	23.4277	24.726	24.3296	21.2067	26.3655	22.6915	17.8278	22.3272	23.3435	24.4181	0.0202157	0.010929	0.059325	0.0273785	0.178839	0.0160321	0.0190931	0.042623	0.0505051
AT1G02740	7.81123	6.28888	7.12525	7.72894	5.81025	7.7154	6.81238	7.89861	6.96422	6.43455	5.76795	8.21584	5.13197	7.28053	6.44375	7.08046	6.75747	6.87464	8.51037	9.12782	8.38633	9.8878	8.4574	10.5514	10.4839	7.70571	8.18976	10.1031	7.06075	7.587	8.32063	8.20438	7.7712	8.64647	7.67198	6.97756	6.08003	5.96329	7.02606	0.0111866	0.00910747	0.0216696	0.0116359	0.0093633	0.00601202	0.0214797	0.0131148	0.010101
AT1G02750	10.8071	10.88	11.3092	9.20056	11.5666	9.94745	8.27209	9.50319	8.34663	9.74689	10.9188	10.2786	12.3373	9.24238	9.93748	14.5204	13.5673	10.4751	13.1596	15.6763	14.6578	15.3618	17.2008	12.071	15.4173	13.5084	13.9651	15.0236	13.762	14.5527	13.393	13.0754	10.5724	13.6308	14.925	9.20673	9.87261	11.9788	11.0223	0.0167799	0.0149362	0.0248668	0.0157426	0.0168539	0.012024	0.0167064	0.0196721	0.0353535
AT1G02760	0	0	0	0	0	0	0	0	0	0	0	0	0	0	0	0	0	0	0	0	0	0	0	0	0	0	0	0	0	0	0	0	0	0	0	0	0	0	0	NA	NA	NA	NA	NA	NA	NA	NA	NA
AT1G02770	0.0903732	0.468625	0.105831	0.229595	0.324719	0	0.197042	0.201895	0.2187	0.235744	0	0.118818	0.0989586	0.105291	0	0.31129	0.285663	0.290617	0.330137	0.327148	0.109733	0.150942	0.105633	0.210858	0.198672	0	0.219549	0	0.352754	0.427641	0.212682	0.0969631	0	0	0.183313	0.432065	0.431139	0.369259	0.188353	7.99041e-05	0.000364299	0.00071048	0	0	0	0	0	0
AT1G02780	892.457	902.684	868.566	755.299	848.3	932.997	717.472	715.855	671.109	732.797	608.501	676.102	790.954	808.688	816.657	940.303	925.286	891.856	892.915	915.148	885.806	1023.06	1004.33	981.479	1028.66	1010.83	964.659	1056.72	894.177	962.536	961.189	1030.09	953.669	937.662	1102.14	967.333	943.611	994.958	1032.9	0.306672	0.170128	0.33357	0.251882	0.542135	0.298597	0.190931	0.252459	0.348485
AT1G02790	0	0	0	0	0	0	0	0	0	0	0	0	0	0	0	0	0	0	0	0	0	0	0	0	0	0	0	0	0	0	0	0	0	0	0	0	0	0	0	7.99041e-05	0	0	0	0.00187266	0	0	0	0
AT1G02800	5.1194	4.57695	4.41014	5.75549	7.32959	7.67283	6.73564	4.14091	6.05197	6.75388	4.06435	5.95707	5.09026	5.21035	4.74713	7.43184	6.07602	6.05523	4.29917	4.47325	5.43013	5.50375	5.29601	5.97226	5.56245	3.78616	6.36138	5.96787	3.36871	5.63851	3.46203	3.8512	2.40497	4.97458	3.58076	3.5869	2.38614	3.42615	4.41504	0.00335597	0.00218579	0.00817052	0.00342231	0.0187266	0.00200401	0.00477327	0.00655738	0.00505051
AT1G02810	0.323692	0.139874	0.252705	0.342644	0.452298	0.131487	0.176438	0.60261	0.326384	0.492549	0.407559	0.283716	0.354442	0.0628541	0.808272	0.743303	0.682111	0.404798	0.262769	0.26039	0.655054	0.360422	0.630578	0.566425	0.474393	0.452766	0.262121	0.420879	0.280771	0.446743	0.380885	0.520942	0.20671	0.222476	0.273574	0.257923	0.321713	0.385754	0.562189	NA	NA	NA	NA	NA	NA	NA	NA	NA
AT1G02813	0	0	0	0	0	0	0	0	0	0	0	0	0	0	0	0	0	0	0	0	0	0	0	0	0	0	0	0	0	0	0	0	0	0	0	0	0	0	0	NA	NA	NA	NA	NA	NA	NA	NA	NA
AT1G02816	12.165	13.8542	14.3789	6.06555	6.12757	5.40338	6.94075	7.87366	4.95233	6.67287	6.01225	8.52013	5.97563	3.5764	7.99268	7.4406	5.27078	7.9214	15.5053	11.7981	12.8383	13.4821	11.5613	8.88635	13.7464	12.8812	16.4338	12.861	12.8694	12.2391	14.1807	14.2719	17.1345	14.5343	16.3735	15.0835	14.3732	16.8395	12.3215	0.00878945	0.00364299	0.0120782	0.0054757	0.0131086	0.0160321	0	0.00655738	0.0151515
AT1G02820	126.846	119.382	120.285	20.5275	22.5365	31.8328	12.5491	14.5891	8.57134	9.23936	5.49491	4.36571	0.969604	0.257914	1.27563	1.01668	0.932983	0	1.61736	1.33559	1.88155	1.47895	2.84624	2.84075	5.10985	6.81216	7.26015	6.47632	7.7767	6.28509	10.9404	9.73803	9.61303	10.9548	11.8993	13.494	125.674	98.3652	93.1975	0.0364363	0.0163934	0.0401421	0.0246407	0.0131086	0.0200401	0.0405728	0.0163934	0.0353535
AT1G02830	0.497785	0.645309	0.582928	0	0	0	0	0	0	0	0	0	0	0	0.573688	0	0	0	0	0	0	0	0	0.580713	0	0	0	0	0	0	0	0	0	0	0	0	0.593691	0.50848	0	NA	NA	NA	NA	NA	NA	NA	NA	NA
AT1G02840	88.0249	85.8131	101.115	73.9816	77.3767	80.8832	69.8512	79.6665	77.7426	77.4616	66.3846	80.872	80.0323	83.7125	82.0947	83.8167	84.4592	80.7134	96.1018	96.9378	96.365	98.0135	99.6854	101.968	94.5207	94.1983	94.0398	108.938	81.9873	98.9047	105.866	93.2108	90.6405	105.602	107.919	95.4913	82.2165	83.1453	81.4143	0.109868	0.103461	0.211723	0.15332	0.161049	0.162325	0.150358	0.118033	0.186869
AT1G02850	4.59017	7.43814	11.0865	1.96786	3.91706	4.75466	2.62711	12.2413	4.16551	5.61269	4.76806	9.80675	8.23045	6.88541	7.93512	16.9966	22.9124	12.1162	19.8423	12.2545	22.6422	21.8497	19.4489	26.038	11.5414	18.5393	15.4722	9.84777	6.71881	10.453	17.2839	7.69512	13.8504	8.34066	9.60167	12.0012	3.83217	2.93049	4.24521	0.00623252	0.00291439	0.0127886	0.0054757	0.00374532	0.00801603	0.0238663	0.0163934	0
AT1G02860	2.72498	2.62677	3.43653	3.37267	4.35159	3.23559	2.89449	5.46327	3.12809	5.37677	6.18336	4.77688	4.89657	3.74464	4.91204	5.13432	3.38649	4.34396	12.8472	12.225	11.3684	8.28568	9.55526	9.78136	6.14407	9.08915	8.99634	9.6755	9.63641	10.5801	10.3593	8.39621	9.28095	9.5806	7.72412	9.01927	3.66665	2.64078	2.76684	0.0248502	0.0495446	0.0490231	0.0527036	0.0318352	0.0581162	0.0357995	0.0163934	0.040404
AT1G02870	30.6014	36.1483	39.5196	29.6079	30.9994	31.0184	28.9955	24.758	23.0122	30.5874	22.3773	28.9529	36.1704	43.4833	42.8484	40.7178	42.3377	35.4079	41.9642	41.9293	45.4911	52.0662	54.1541	49.045	49.5116	44.6041	43.9451	42.1135	40.9319	41.6143	33.821	43.5726	43.4676	34.7923	45.8289	33.67	31.8924	35.2028	39.489	0.0142229	0.00582878	0.0202487	0.0157426	0.0337079	0.00801603	0.00238663	0.00327869	0.010101
AT1G02880	11.7724	9.59981	10.2795	9.16533	11.7119	11.8722	11.7988	14.0711	9.87914	14.9347	15.0616	11.109	16.1812	20.7633	18.1285	21.9899	23.9859	21.2691	18.6469	17.5274	17.2914	18.5524	17.3755	19.9745	16.9447	14.0098	16.3754	17.5047	15.4541	12.1296	14.6344	11.9713	14.672	9.53418	13.4312	11.1124	8.88812	11.1525	8.8051	0.025809	0.0437158	0.050444	0.0855578	0.0271536	0.0721443	0.0453461	0.0131148	0.0252525
AT1G02890	23.4207	22.6195	24.4646	24.0086	21.3748	18.2949	21.5748	21.5568	21.7924	21.0165	24.7454	19.8611	22.8759	25.0221	20.4329	25.0085	24.0848	28.3686	33.3957	32.0194	35.0355	26.7955	30.0581	27.7869	25.2029	27.1252	30.1271	23.7531	28.492	24.6587	25.6298	25.8573	29.4046	30.0133	21.0217	22.1145	23.9666	23.3258	22.8199	0.0884539	0.0910747	0.151687	0.193703	0.0898876	0.140281	0.128878	0.131148	0.0808081
AT1G02900	2.66577	0.942491	3.40553	2.46271	5.80506	2.95326	1.84935	2.16559	1.17292	3.793	2.61543	2.54896	3.71511	2.54113	3.35155	4.45199	2.04274	2.85748	2.95096	5.26364	3.23683	6.47622	5.09872	5.93703	3.72929	7.11855	6.18175	3.78126	1.26125	6.02046	4.84776	5.20028	4.95235	4.74708	4.91569	3.18619	2.89034	1.9804	4.04066	0.00119856	0.0010929	0.0035524	0.00205339	0.0093633	0	0	0	0
AT1G02910	55.8781	51.4275	48.362	49.5307	48.082	47.2696	45.687	47.9484	49.2316	46.7887	46.6193	44.222	53.0183	55.3052	54.4729	56.5269	61.019	60.1872	69.1977	65.2981	63.2371	54.0261	78.1536	69.3007	70.5882	66.3978	68.78	67.982	65.8209	59.4446	60.2453	62.3536	70.0686	59.5657	63.2053	65.6521	51.7621	54.5156	55.1202	0.0736716	0.0550091	0.105861	0.0889802	0.0477528	0.0761523	0.0596659	0.0852459	0.0606061
AT1G02920	9.63339	28.4287	17.0779	14.7895	7.59269	15.3982	17.3983	29.2191	27.1916	16.3207	23.2592	26.0707	30.6774	21.1989	43.7646	25.2484	8.3834	17.099	32.3715	29.6056	32.3917	31.0708	37.0997	21.3336	19.8561	22.0672	52.8016	16.686	13.2261	26.8983	21.2257	10.9246	10.1754	14.842	11.3463	8.21779	13.1879	13.8607	14.2424	0.0019177	0.00218579	0.00426288	0.0171116	0.00187266	0	0.0167064	0	0
AT1G02930	22.1076	39.4826	27.0277	31.5446	34.6489	44.9405	33.4466	56.9729	49.3997	32.8331	39.7656	30.8634	45.4528	36.0446	60.1367	47.2248	47.8615	42.3005	82.5088	71.4542	93.623	78.7767	79.4979	75.3075	52.4681	40.2539	82.4218	44.7025	37.3357	54.8228	35.6692	23.9142	21.8897	28.0922	21.405	17.1961	32.5399	26.1208	27.2377	0.0149421	0.00218579	0.0152753	0.0150582	0.0421348	0.0140281	0.0429594	0.00655738	0.00505051
AT1G02940	0.160997	0	0.754138	0.409016	0.964128	1.17718	0	0.899175	0.389607	0.419971	0.695008	0.423341	0.881458	0.187573	1.48437	1.66366	0.339267	0.690299	0.588129	0.194268	0.781942	1.0756	1.12909	0.375636	0.353929	0	0.19556	0.314003	0	0.571372	0.757774	0.172737	0.616879	0.165982	1.14298	0.577283	0.576046	0.493368	1.34218	NA	NA	NA	NA	NA	NA	NA	NA	NA
AT1G02950	11.916	7.72374	6.9771	9.81693	6.82564	6.47143	11.1548	9.11467	7.67925	9.29134	8.80637	8.85504	7.65864	8.90328	8.35922	10.1125	6.55057	10.2614	10.567	7.81443	7.39161	11.2491	9.38629	9.06599	9.68102	11.776	8.33838	8.84156	9.69933	9.9595	8.83963	7.50421	9.59474	10.6826	9.58939	9.13368	7.72382	8.59982	7.28854	0.00319616	0.000364299	0.0159858	0.00273785	0.00374532	0.00400802	0.00238663	0.00655738	0.0151515
AT1G02952	0	0	0	0.698881	0	0	0	0	0	0	0	0	0	0	0	0	0	0.48241	0	0	0	0	0	0	0	0	0	0	0.776169	0	0	0	0	0	0	0	0	0	0	NA	NA	NA	NA	NA	NA	NA	NA	NA
AT1G02960	11.2257	9.47612	9.32437	11.3579	13.1324	12.0893	13.3763	15.747	16.8207	14.982	17.257	15.0165	15.5796	14.7517	13.8401	16.5609	13.7534	13.5022	21.6167	18.6646	20.3665	18.6404	18.0798	16.3699	15.8543	15.8847	17.2824	15.9116	13.5019	16.3683	15.7435	15.6856	16.3382	16.2834	15.2905	15.3675	8.4846	10.5336	8.84163	0.0465042	0.0546448	0.105506	0.0821355	0.0477528	0.108216	0.0620525	0.095082	0.0808081
AT1G02965	0	0	0	0	0	0	0	0	0	0	0	0	0	0	0	0	0	0	0	0	0	0	0	0.370455	0	0	0	0	0	0	0	0	0	0	0	0	0	0	0	NA	NA	NA	NA	NA	NA	NA	NA	NA
AT1G02970	2.88998	3.45827	3.57954	3.24744	4.99228	2.91227	2.72643	2.1107	3.69856	3.40691	2.87902	3.21504	2.67767	4.5973	3.779	4.72202	4.74318	5.54031	3.78977	3.95664	3.44158	4.26993	3.57283	3.56594	3.90966	3.80916	3.71292	2.70987	2.74781	3.28731	3.466	2.56405	2.41341	2.1773	2.81829	1.12925	2.65136	2.78176	2.54828	0.00311626	0.00327869	0.00568384	0.00616016	0.0121723	0.0140281	0.00238663	0.00655738	0.00505051
AT1G02980	0	0	0	0	0	0	0	0	0	0	0	0	0	0	0	0	0	0	0	0	0	0	0	0	0	0	0	0	0	0	0	0	0	0	0	0	0	0	0	NA	NA	NA	NA	NA	NA	NA	NA	NA
AT1G02990	7.1381	5.91199	7.27544	7.612	6.9133	6.01392	7.37336	5.80772	6.87758	8.13196	8.55957	5.35861	7.18898	8.16241	5.48435	8.11983	7.70671	8.99751	10.1674	7.62962	10.299	9.08879	8.90988	9.53523	7.26485	7.18018	8.08176	5.45705	7.91148	5.86408	7.12906	6.38217	7.56921	7.35911	6.12226	6.55672	6.85798	6.5038	7.14003	0.0755094	0.0754098	0.15595	0.109514	0.0758427	0.112224	0.116945	0.118033	0.121212
AT1G03000	11.6502	11.2757	10.9663	14.7987	14.8278	12.3791	14.9153	13.4743	15.7481	15.4435	14.8	13.6059	12.5136	13.9432	13.829	13.7772	11.6396	13.0324	15.6164	14.2493	14.8782	17.4435	15.8435	16.0352	14.4107	13.8536	15.0381	16.2212	16.1493	14.4955	14.493	14.7816	15.1635	14.8581	14.1015	13.7728	10.4116	12.2896	11.5781	0.0524171	0.0408015	0.0937833	0.0616016	0.0337079	0.0521042	0.0548926	0.0852459	0.040404
AT1G03010	0.242343	0.125665	0	0.123135	0.464405	0.177196	0.0528384	0	0	0	0	0.063724	0	0.282347	0.0558591	0.1113	0.102137	0	0.531174	0.350909	0.176554	0.161906	0.339914	0.113086	0.266378	0.203387	0.647611	0.378126	0.378375	0.516039	0.399227	0.208011	0.495235	0.449723	0.245784	0.347585	0.17342	0.0495099	0.0505083	0.00343588	0.00145719	0.00603908	0.00273785	0.00280899	0	0	0	0
AT1G03020	5.02311	8.68234	0.980379	4.25376	4.01077	5.10109	1.82533	3.74057	2.02595	4.3677	0.90351	3.30206	2.75015	0	2.89452	6.72858	5.29256	6.28172	11.2137	7.07135	5.08262	4.19483	3.91417	6.83658	7.36172	5.85508	3.05073	1.63282	2.17852	1.98076	6.89574	6.28762	3.20777	3.45242	2.54722	4.00249	3.99392	5.13102	8.72416	0.000239712	0	0.00319716	0.000684463	0	0	0	0	0
AT1G03022	0	0	0	0	0	0	0	0	0	0	0	0	0	0	0	0	0	0	0	0	0	0	0	0	0	0	0	0	0	0	0	0	0	0	0	0	0	0	0	NA	NA	NA	NA	NA	NA	NA	NA	NA
AT1G03030	15.9109	11.6674	13.739	14.0864	11.4531	11.7512	12.5272	11.4893	10.4038	13.1012	11.014	12.5724	13.8147	14.3243	13.6138	17.807	16.2564	17.3996	17.026	18.4232	20.8805	21.3402	17.7521	18.4678	18.1955	21.2438	18.0577	18.1804	15.7876	21.0088	16.5474	17.416	17.4477	17.1491	16.7888	16.2317	11.5967	14.5289	14.152	0.0139033	0.0120219	0.0230906	0.0246407	0.0234082	0.0280561	0.026253	0.0131148	0.030303
AT1G03040	34.7994	38.1795	34.7461	30.0589	30.2722	31.2477	30.9086	29.0511	28.7212	35.2595	28.7801	32.9418	36.3405	33.2033	37.4038	41.049	42.0696	38.7941	54.2395	47.5603	44.567	50.0465	52.15	50.5964	48.3168	50.418	50.9911	50.868	39.9396	45.934	44.655	42.8392	40.4225	40.1821	38.8601	39.3165	32.8537	38.5405	33.9736	0.0556932	0.0502732	0.138899	0.073922	0.088015	0.1002	0.0859189	0.0688525	0.0858586
AT1G03050	0	0	0	0	0	0	0	0	0	0	0	0	0	0	0	0	0	0	0	0	0	0	0	0	0	0	0	0	0	0	0	0	0	0	0	0	0	0	0	NA	NA	NA	NA	NA	NA	NA	NA	NA
AT1G03055	20.7203	21.5551	19.4714	11.5354	12.4083	12.9369	7.80835	8.42926	8.2023	5.50512	4.96931	2.85873	3.08118	2.98033	4.8644	7.19584	5.92963	7.54056	5.1396	3.85838	4.96968	5.34063	5.68098	8.20661	7.87295	5.90387	5.74837	5.48808	11.4826	6.50623	10.3847	9.33162	8.98473	10.1535	11.1559	11.6183	21.2038	17.7685	16.9273	0.0286856	0.0105647	0.0426288	0.0171116	0.0131086	0.012024	0.0334129	0.0229508	0.030303
AT1G03060	6.89952	5.96642	6.51614	6.49939	7.68746	6.0129	5.84006	5.90979	6.30135	9.02054	8.05471	6.72703	8.04531	9.41039	6.97673	9.8451	9.33168	10.5691	11.2288	9.09583	11.6802	10.8311	10.2357	9.12277	8.02132	9.55794	11.2213	8.45889	9.23592	7.6421	10.3824	7.67844	8.79092	9.29325	7.19934	6.37317	6.86393	7.64071	7.44048	0.187695	0.218944	0.326821	0.323751	0.236891	0.342685	0.272076	0.383607	0.308081
AT1G03070	0.561526	0.582352	0.657571	0.713284	0.134508	0.136859	1.71403	0.125446	0.271774	0.292955	1.09082	0	0.491896	0.65422	0.258859	0.51578	0.591648	0.963052	0.273504	0.135514	0.272726	0.750294	0.262536	0.131015	0	0.471263	0.545659	0	0.730603	0.398567	0.925039	0.602472	0.286874	1.15782	0.3417	0.53692	0.401827	0.229436	0.936251	NA	NA	NA	NA	NA	NA	NA	NA	NA
AT1G03080	16.8813	15.6747	15.7371	15.0211	14.5216	10.8434	12.0573	13.0045	12.0342	13.5578	16.8007	14.0165	15.9353	16.1413	12.8616	17.4729	17.7868	23.0514	22.804	17.6807	20.8005	20.5006	17.9043	17.5787	13.6196	15.5402	18.3033	14.435	15.1478	15.3467	14.8344	13.0265	15.613	16.1694	11.116	11.2712	15.9681	16.2926	15.3559	0.182101	0.295082	0.427709	0.381246	0.235019	0.488978	0.348449	0.472131	0.393939
AT1G03090	6.58061	9.45956	7.52696	11.5666	9.57106	8.80625	11.1727	14.1295	11.9305	10.6193	9.00997	9.90268	9.55425	9.74229	9.24079	8.65383	8.24272	7.06649	16.9916	13.8777	18.4824	12.1412	12.794	14.9889	10.4966	13.5394	13.6973	15.0732	14.1798	15.0851	23.4873	16.2514	20.4204	25.9098	22.4191	23.3181	8.43364	7.95556	7.36178	0.044986	0.0469945	0.0849023	0.0520192	0.0393258	0.0961924	0.0596659	0.0590164	0.0808081
AT1G03100	1.22992	1.50847	0.990199	1.51349	1.43303	1.2235	1.59745	2.03402	1.9664	2.51611	1.69199	1.52271	2.9436	2.75128	2.49941	3.2656	2.93705	3.73641	2.72744	2.10533	3.18031	2.76037	2.82597	3.19137	2.63627	3.22567	2.06643	2.32383	2.45777	3.21472	2.45505	1.77728	2.41056	1.70878	1.84097	1.88692	1.79581	1.35197	1.57617	0.00343588	0.00473588	0.0117229	0.00684463	0.00561798	0.00400802	0	0	0.020202
AT1G03103	0	0	0	0	0	0	0	0	0	0	0	0	0	0	0	0	0	0	0	0	0	0	0	0	0	0	0	0	0	0	0	0	0	0	0	0	0	0	0	NA	NA	NA	NA	NA	NA	NA	NA	NA
AT1G03106	0	0	0	0	0	0	0	0	0.151809	0	0	0	0	0	0	0	0	0	0	0.302783	0	0	0	0	0	0	0	0	0	0	0	0	0	0	0.127245	0.299914	0	0	0	NA	NA	NA	NA	NA	NA	NA	NA	NA
AT1G03110	18.7554	20.9028	18.7242	13.6261	14.3829	15.7031	13.5328	10.3996	11.5917	13.991	11.7953	13.6598	14.5533	16.9781	12.9847	14.3304	16.7048	15.042	12.487	11.5599	13.926	16.9022	15.2982	15.4261	13.274	16.1369	13.0299	12.7635	13.0791	13.2486	11.8285	13.9703	11.8049	13.7022	11.9741	10.5634	17.3801	16.4707	19.8962	0.0107072	0.00655738	0.0195382	0.0150582	0.0224719	0.0140281	0	0.0229508	0.010101
AT1G03120	1.57869	1.02328	2.77307	0.334224	1.26053	1.6032	1.14735	0	2.54691	0.343176	0.851881	1.03779	0.864332	0.919646	0.909705	0.906299	1.66338	0	0	0.952468	0	0.439458	0.922625	0.306948	0.867631	0.368034	0.3196	1.02634	0.342339	0.311262	0.928814	0.282301	1.68026	0.813785	2.93537	2.20137	2.82427	1.61261	0.274188	0.00111866	0.000364299	0.00071048	0.00136893	0	0	0	0.00327869	0.00505051
AT1G03130	1294.31	1237.23	1471.19	2133.63	2104.54	1902.63	2205.03	2157.65	2215.57	1753.32	1889.38	1768.61	1023.52	1020.13	1033.6	514.485	503.633	508.093	251.62	274.356	264.296	141.159	134.2	132.856	275.918	310.041	334.128	603.624	593.388	648.147	889.41	807.871	802.961	1005.18	881.419	1046.21	1292.63	1271.76	1243.71	0.463524	0.265574	0.46643	0.354552	0.337079	0.366733	0.434368	0.406557	0.343434
AT1G03140	25.0953	24.5674	26.0068	28.3043	27.4854	26.342	29.779	32.5796	34.8435	32.5383	31.3178	30.7555	26.5067	22.5106	25.3387	21.9289	19.7336	26.4239	27.944	29.0309	25.0781	22.7501	23.968	24.4399	20.8306	24.2299	26.1666	28.0099	28.0284	31.5265	34.3203	28.8315	31.8628	37.9309	37.164	31.9411	25.3392	22.2317	25.5343	0.0304435	0.020765	0.0564831	0.0396988	0.0599251	0.0420842	0.0286396	0.052459	0.0252525
AT1G03150	22.3454	21.2869	21.4097	23.0086	25.7493	28.056	24.7292	29.8764	28.2665	27.5992	29.962	23.3694	22.2438	22.484	25.1674	22.5464	16.9446	16.6941	21.8502	18.9968	16.8549	22.9019	23.9419	17.3787	19.1655	21.3108	21.5907	19.4798	20.9242	18.6242	22.3098	20.5239	19.8913	21.4666	23.1778	18.4122	24.6316	20.9234	19.4048	0.094207	0.0455373	0.135346	0.0691307	0.0720974	0.0781563	0.119332	0.0786885	0.0656566
AT1G03160	27.1905	24.7766	26.5277	35.1067	33.1835	29.5745	38.4859	33.0214	40.5531	38.1542	43.9985	39.4095	41.1787	48.4596	39.4579	45.7434	44.694	48.9695	35.286	31.7726	36.4378	37.9502	37.5674	39.8609	35.8571	33.2247	39.6667	32.9855	38.1059	35.7446	31.7117	31.9393	34.0254	27.1464	22.5215	24.1584	25.3366	24.8954	25.8989	0.151658	0.135519	0.223446	0.164956	0.126404	0.176353	0.188544	0.163934	0.131313
AT1G03170	0.323502	0.559167	0	0.136977	0.51661	0.52564	0.117556	0.481806	0.521909	0.421938	0.232754	0.567099	0.236156	0	0.497107	0.99049	0.227237	0.346766	0.393923	0.260237	0.916539	0.720423	0.252083	0.251597	1.06676	0.301667	0.785903	0.210316	0.420909	0.765398	0.634436	0	0.550905	0.444691	0.765558	0.902201	0.643049	0.550754	0.674232	0.0131842	0.0123862	0.0259325	0.0116359	0.0102996	0.01002	0.00954654	0.0163934	0.0252525
AT1G03180	2.56948	3.46422	4.45328	4.43892	3.20056	3.507	3.24933	3.09974	3.10903	4.15565	3.21674	2.43232	3.26375	3.35288	2.48748	3.42222	4.22342	4.62716	3.25397	4.34067	2.37114	2.57495	2.28254	4.19656	2.93729	4.02537	3.37079	4.61052	2.40707	2.43173	2.41879	2.31575	2.36287	3.07289	3.54412	2.82542	3.06453	2.5197	4.06998	0.00471434	0.00619308	0.0120782	0.0102669	0.011236	0.00801603	0.00954654	0	0.010101
AT1G03190	4.83871	5.06835	4.98637	5.9989	5.93439	4.3399	4.47317	4.79953	5.15217	6.61397	5.72337	4.83488	5.51032	5.32176	5.30885	6.40009	6.15871	6.2655	6.45764	5.88536	6.53328	8.92216	8.55144	7.18019	6.55252	7.5262	6.91191	6.71933	7.05113	7.28109	5.10152	6.31291	6.13058	7.22338	5.18224	6.19974	5.26311	6.20799	5.04234	0.0172593	0.0160291	0.0344583	0.0273785	0.0234082	0.0300601	0.0214797	0.0327869	0.0151515
AT1G03200	9.17082	7.92579	8.94952	7.227	6.40725	3.72528	3.74912	4.66095	11.0965	6.47905	10.6411	6.53105	6.27627	7.52449	7.04613	11.7886	9.26015	6.14395	12.9698	8.29951	12.9767	15.912	14.2234	9.70412	7.14026	9.53385	9.24388	4.47162	9.4463	12.6571	8.0934	8.57662	10.7369	11.7202	9.60371	6.85074	4.55738	6.61535	6.76937	0.0119856	0.0247723	0.0671403	0.0485969	0.0252809	0.0400802	0.0548926	0.0983607	0.0606061
AT1G03210	12.798	16.0499	12.7064	10.4256	12.9956	11.1885	17.2882	17.4032	15.9903	18.8695	16.9647	18.4723	26.5044	29.1731	21.6433	26.9927	26.0897	26.393	35.5721	27.6964	27.0254	31.1338	28.4546	25.154	22.6301	21.0146	28.0495	21.4338	13.2126	23.5327	19.8063	16.1193	15.9904	14.485	18.341	17.458	8.12962	11.5099	11.1622	0.0132641	0.0153005	0.0447602	0.0349076	0.0224719	0.0260521	0.0357995	0.0393443	0.0252525
AT1G03220	20.6669	20.3088	18.3112	21.6204	23.7	21.5935	21.2696	21.612	20.5618	24.2411	25.8863	27.3508	27.0598	25.8529	25.8149	24.547	23.9566	23.3307	44.4622	41.688	41.5209	43.151	47.7652	45.1923	37.9716	37.0267	41.1151	36.2174	36.8794	32.4293	28.3546	26.746	27.5067	28.7464	24.8047	24.4499	20.0823	18.6583	19.9256	0.0178985	0.0506375	0.0468917	0.132101	0.0374532	0.0501002	0.0310263	0	0.0353535
AT1G03230	8.71406	8.20701	7.77983	9.33673	9.56521	9.20674	10.7874	12.0279	13.1173	14.5992	12.4576	13.4111	19.1795	19.3739	18.592	16.8786	14.5492	16.8501	20.4186	20.78	22.6351	18.1305	24.8131	26.2274	20.7969	25.3478	22.7309	15.9362	17.9616	21.3028	16.0274	14.6128	15.6818	14.6456	15.0894	12.6153	9.3256	7.58037	9.40075	0.00711147	0.0127505	0.0152753	0.0362765	0.0196629	0.0200401	0.0119332	0.0196721	0.00505051
AT1G03240	0.672192	0.435701	0.393583	0.901192	0.402541	0	0.732796	0.405467	0.813339	0	1.15945	1.32565	0.368025	0.821705	0	0.822101	1.06238	0.360266	0.869968	0	0.420915	1.16087	0.453543	1.26681	0	0.546589	0.85091	0	0.437295	0	0	0.750213	0	0.779431	0.756399	0.40171	0	0.361086	0	0.000159808	0	0.0017762	0	0.00374532	0	0	0	0
AT1G03250	30.0153	35.5376	30.7964	31.0448	32.2764	33.8597	33.1267	31.4513	29.9089	29.6946	29.7858	31.2768	27.779	33.1295	29.8798	31.0483	30.0588	26.7949	29.5335	30.051	26.2901	30.1102	32.911	29.0532	27.6807	27.1662	26.0744	23.7426	21.5214	25.7238	23.2907	24.9257	25.1615	25.6754	20.0745	22.2136	29.0375	27.9074	28.6638	0.0256492	0.0178506	0.0426288	0.036961	0.0308989	0.0160321	0.026253	0.0360656	0.030303
AT1G03260	6.74624	5.26841	6.18686	7.22727	7.88525	7.52783	7.70891	8.26193	6.78596	8.26894	7.28072	7.26667	8.36615	7.67048	9.08635	9.05232	8.05017	8.27689	12.1737	10.9846	11.843	10.0459	9.3104	11.3785	9.73819	10.2322	9.97165	10.3042	9.51782	10.0961	8.60772	9.33113	9.44683	9.9718	9.31507	10.3948	8.046	7.47237	7.62305	0.00934878	0.00910747	0.0156306	0.017796	0.011236	0.012024	0.00954654	0.00983607	0.020202
AT1G03270	7.07842	6.23981	5.63661	2.96717	5.51057	4.74429	4.86146	3.24173	3.93979	2.30806	3.36125	4.46705	3.17786	2.96888	5.22096	4.79505	4.4003	4.09723	3.87867	3.67272	4.38332	6.73881	5.37784	5.6152	4.82388	4.35643	3.95509	5.10805	4.51278	3.182	3.7481	4.10107	3.16421	3.06499	3.30231	3.55333	5.06531	7.3028	5.16341	0.0130244	0.0185792	0.0309059	0.0355921	0.0234082	0.0581162	0.0143198	0.0196721	0.030303
AT1G03280	23.2119	21.0427	24.7744	20.619	20.478	19.1875	18.9933	20.1863	20.2953	19.6187	19.6203	20.4875	21.9807	23.1352	19.2061	24.1662	20.5234	24.0692	30.8343	25.5931	27.396	25.5748	33.3923	30.4874	28.1723	26.1862	25.9605	30.3923	26.4498	26.9474	27.1223	27.633	28.8172	24.3211	23.7062	24.9627	20.8437	23.3238	22.5536	0.0440272	0.03898	0.0827709	0.0657084	0.0468165	0.0641283	0.0572792	0.052459	0.0757576
AT1G03290	11.9756	13.8716	12.5307	12.6064	12.0854	9.25629	12.2091	12.0144	11.136	15.7642	19.3866	16.6196	21.9769	22.802	17.3799	24.4444	25.645	26.3868	25.3168	23.8834	28.7454	14.2606	17.1731	17.4634	14.9306	16.9836	17.9811	13.5167	10.3155	15.3476	12.4606	12.0161	10.6926	13.3753	11.3585	10.8677	12.4975	12.8559	10.8619	0.0357171	0.0469945	0.0792185	0.0629706	0.0365169	0.0681363	0.0811456	0.0819672	0.0353535
AT1G03300	5.73661	5.39655	6.59891	3.86919	4.98583	3.09328	3.04389	3.57251	2.94847	4.43632	2.3559	3.87122	3.27976	3.60795	3.10089	4.72135	3.31636	3.21062	5.00721	5.75821	5.05461	8.2247	5.99316	6.98841	7.36578	6.03583	6.47482	8.41612	6.40707	6.60616	6.69047	6.10044	4.86294	6.0189	5.66361	5.88569	6.05473	6.84514	6.50705	0.0114263	0.00655738	0.0213144	0.0109514	0.00655431	0.01002	0.0190931	0.0163934	0
AT1G03310	25.2316	21.9949	21.3244	41.397	40.4406	35.1289	48.8963	45.0717	50.6932	54.6002	56.673	48.9868	47.1268	60.4374	45.8835	53.6582	59.2235	63.5637	22.7055	19.7026	25.3742	29.4602	26.9393	29.9054	28.4357	26.6929	29.8321	25.359	30.818	26.7883	23.7202	23.2144	24.03	21.406	16.9009	19.0341	26.6868	26.7003	24.4028	0.0763084	0.0477231	0.115453	0.0677618	0.0552434	0.0741483	0.0620525	0.0852459	0.0505051
AT1G03320	1.58776	1.80102	0.92967	1.00844	1.66395	0.967449	0.216364	1.10847	0.960582	0.776584	0.214194	0.782816	1.08662	1.84986	0.6862	0.683631	0.627351	0.850973	0.725022	1.19743	0	2.32041	1.15991	1.15767	1.09077	2.4985	1.20539	1.93545	1.03292	0.939152	1.63477	1.4906	0.253488	1.63692	0.603867	1.89773	0.710126	1.21641	0.827291	0.000479425	0.00218579	0.00248668	0.000684463	0	0	0	0.00327869	0
AT1G03330	45.9578	46.6655	42.973	42.1744	49.1833	53.8761	48.5773	47.2362	49.4763	44.6715	43.7525	49.1654	55.49	54.3586	55.3821	52.1652	56.8925	52.8217	63.6221	63.046	58.3489	63.0418	63.5217	62.5837	60.6958	57.9286	54.9749	53.1673	47.7456	59.3287	53.2556	47.9965	47.3151	47.0204	58.6618	53.259	48.9767	45.3387	48.0739	0.0200559	0.00510018	0.0209591	0.00752909	0.0318352	0.00801603	0	0.00655738	0.00505051
AT1G03340	1.5083	0.977652	1.17753	2.76746	2.50901	4.1867	4.84152	3.55677	3.34587	4.15309	4.3408	3.1949	3.85371	5.56474	4.05601	3.55977	2.82527	4.85031	2.55088	2.02223	2.64537	2.37923	2.25269	2.44386	1.56579	1.64091	1.8321	1.96116	2.07148	2.4782	2.95801	2.96686	2.35451	2.07334	2.63452	1.90291	1.59902	2.05428	1.30981	0.00655214	0.00255009	0.0127886	0.00752909	0.00280899	0.00400802	0.0190931	0.00327869	0
AT1G03350	25.2553	25.916	23.48	25.7698	23.0226	23.4971	23.4057	22.3966	20.6824	23.4515	27.703	24.4951	24.6106	25.91	23.5168	28.5898	25.1144	29.8611	36.2266	31.0454	32.1736	29.7347	26.1322	28.5657	26.1348	25.7293	27.2286	25.0323	27.4729	23.0897	24.3588	24.4316	26.2885	27.5617	22.0148	22.1975	25.0422	24.1667	26.4414	0.0318018	0.020765	0.0657194	0.0506502	0.0552434	0.0460922	0.0357995	0.0360656	0.0353535
AT1G03360	15.9969	18.1595	18.6318	12.0823	14.2919	10.7482	11.0291	8.88604	9.73029	14.7743	9.42535	10.0044	13.9186	14.8093	14.8486	15.3886	15.0329	16.1277	16.8468	14.1901	16.7989	22.53	18.2937	20.6794	16.0627	15.8445	14.3895	17.8767	16.0883	13.1957	12.2098	15.679	11.1544	14.9767	14.4701	12.6088	16.8101	15.8989	21.8063	0.0111866	0.00655738	0.0241563	0.0219028	0.0252809	0.012024	0.00477327	0.0131148	0.00505051
AT1G03365	10.7212	9.19021	9.56957	9.7593	8.61624	7.66034	9.09895	7.99676	7.35244	9.97514	9.49765	9.36649	8.33631	9.23598	8.77392	10.5454	9.97164	11.8291	10.9713	9.2285	9.79518	12.7155	11.3477	11.8554	11.4774	10.6488	10.6049	10.3529	10.3143	9.7498	8.21856	10.5662	11.017	11.9172	8.00453	9.18281	8.91324	9.917	8.95244	0.0994806	0.107832	0.188632	0.177276	0.100187	0.138277	0.133652	0.17377	0.116162
AT1G03370	6.60367	5.95239	7.31028	6.42235	5.99369	5.50118	5.70862	8.41366	7.86547	10.1271	12.4998	11.6667	12.4566	14.7264	10.7024	14.5126	12.9645	15.8162	20.8568	20.5746	20.8914	10.8141	13.6886	13.2409	11.3983	11.7266	12.314	11.169	10.975	10.7416	10.9879	9.46539	10.6746	10.2654	8.71192	9.49611	6.70687	6.6665	6.47836	0.0266081	0.0459016	0.0714032	0.0951403	0.0290262	0.0941884	0.0668258	0.0655738	0.0454545
AT1G03380	15.1181	13.5162	17.124	16.1247	14.267	12.9282	12.7303	13.4514	13.3095	12.7149	12.8276	11.4804	11.3597	11.6008	11.1449	11.7915	11.9194	13.6907	13.9972	12.3608	13.1662	11.9287	13.3445	12.4065	11.3458	13.1984	14.216	11.0318	13.5657	12.6425	13.7407	11.8018	13.3498	14.0545	9.9399	11.496	15.0775	15.2033	12.5492	0.0626448	0.0491803	0.106217	0.0787132	0.0477528	0.0681363	0.0596659	0.0918033	0.0909091
AT1G03390	0	0	0	0	0	0	0.0845771	0	0	0	0	0	0	0	0	0	0	0	0	0	0	0	0.090682	0	0.0852769	0.108519	0.0942377	0	0	0	0	0	0.0990887	0	0	0	0	0.158498	0	NA	NA	NA	NA	NA	NA	NA	NA	NA
AT1G03400	21.4019	23.9455	26.3105	22.8994	20.4213	20.4536	20.5239	23.6085	21.7053	22.7019	28.5603	29.1889	36.4653	39.8336	30.3966	34.4632	33.0296	40.4561	49.418	51.6494	42.8078	19.1336	22.8358	20.3054	21.0842	19.3777	27.9381	24.075	21.029	26.999	23.9294	26.6784	24.1588	31.1284	25.3985	24.0941	23.5129	26.6695	19.7114	0.0269277	0.0342441	0.044405	0.0417522	0.0168539	0.0260521	0.0787589	0.0196721	0.030303
AT1G03410	4.20914	2.48386	4.52712	4.8172	4.275	4.19013	3.07366	3.80659	4.06491	3.07946	3.50491	2.92257	4.511	4.70151	3.72373	5.47725	4.84662	4.31626	4.41116	4.42544	3.83438	2.41349	2.48834	2.62077	3.06983	2.66744	3.55733	3.38204	2.37627	2.90315	3.26598	1.48657	3.50033	2.48538	2.99276	1.93594	2.59573	3.3452	4.078	0.0710348	0.0786885	0.117584	0.0876112	0.0571161	0.0941884	0.116945	0.0754098	0.0858586
AT1G03420	26.1341	23.6808	29.515	26.2748	32.6894	39.8494	32.8422	29.4669	29.6692	31.1043	33.2602	24.4068	36.1347	31.5037	31.6987	40.2601	34.0185	33.0628	43.922	42.9924	36.0677	35.6919	48.2713	47.3043	48.4312	43.9463	48.4673	52.1852	38.3026	40.5743	45.7254	41.2452	35.6742	33.4283	41.8958	41.3988	27.5555	31.5102	31.7071	0.00870955	0.00437158	0.0124334	0.0130048	0.0121723	0.00801603	0.0143198	0.00983607	0.00505051
AT1G03430	11.0375	6.93746	10.5753	18.4107	21.899	22.1459	21.7559	21.669	24.4169	24.5749	25.5083	28.4366	28.689	30.525	26.5973	25.6017	25.0211	26.8891	24.7081	25.5606	20.712	14.3382	18.7653	16.7781	18.1369	18.5576	18.1468	14.3514	12.33	17.1458	13.5124	11.005	11.534	10.3447	9.04581	8.92808	12.6321	10.1357	12.3152	0.0397123	0.0408015	0.0724689	0.0622861	0.0393258	0.0480962	0.0859189	0.042623	0.0353535
AT1G03440	31.2404	32.8545	36.29	27.4119	19.8353	17.6592	16.8234	17.2377	14.4977	11.8639	11.7801	10.9694	11.4714	13.5211	13.4473	16.7101	14.8057	17.8867	14.8955	18.0156	15.8434	14.0399	18.0377	17.0515	16.8246	15.0924	15.2398	14.1926	16.2425	13.5806	16.2395	17.0958	16.4249	20.1137	17.369	18.9696	28.6553	29.9252	29.6134	0.0170995	0.0149362	0.0380107	0.0171116	0.0252809	0.01002	0.0167064	0.104918	0.020202
AT1G03445	0.0728562	0.188896	0.255953	0.185093	0.218149	0.221962	0.198562	0	0	0.0475125	0.117942	0.0478938	0.0797775	0.0424415	0	0.0418255	0.115147	0.0780956	0.0443579	0.0439562	0.0442317	0	0.127737	0	0.080082	0.101908	0	0.213145	0	0.086188	0	0.117253	0.0930524	0	0.0369454	0.0870795	0.173786	0.0372108	0	NA	NA	NA	NA	NA	NA	NA	NA	NA
AT1G03457	7.76146	7.98543	6.05933	3.99057	4.1315	4.42891	5.03644	2.95868	2.75774	4.49917	2.59268	3.96836	4.04704	5.02371	4.68544	3.18265	5.19226	4.35789	11.4762	9.73705	10.2468	8.5393	7.12797	7.47353	5.8229	6.11748	7.10817	6.36744	6.17127	5.24669	6.52345	5.35334	6.766	7.62073	6.80962	6.47895	6.53854	6.73268	8.40904	0.00479425	0.00619308	0.0149201	0.0157426	0.011236	0.0300601	0.00238663	0.0459016	0
AT1G03470	5.71171	7.29052	5.14512	3.12538	4.84124	2.57002	6.60985	4.02432	3.72134	6.87662	4.83654	8.31817	5.96565	5.63078	6.48136	7.76869	6.38844	7.06437	7.59705	6.04381	8.42901	11.1542	9.44928	5.53562	8.98263	7.62055	11.3141	7.71226	8.57482	10.1873	9.09907	7.5424	6.50941	5.88855	8.46643	5.88153	6.07853	5.2061	6.77621	0.00711147	0.00692168	0.0159858	0.0143737	0.0234082	0.0140281	0.00477327	0.0721311	0.00505051
AT1G03475	167.96	184.378	149.804	173.641	183.591	182.398	223.131	211.579	206.44	272.824	256.701	268.615	295.089	314.746	307.605	328.548	333.663	353.28	328.33	321.62	333.036	353.801	332.054	335.714	320.609	323.834	324.206	294.796	314.656	300.658	287.866	311.526	304.169	268.406	263.07	251.069	207.794	212.013	222.05	0.149101	0.091439	0.181883	0.134839	0.138577	0.130261	0.114558	0.104918	0.116162
AT1G03490	0	0.184517	0	0.361603	0	0	0	0	0	0	0	0	0	0	0	0	0	0	0	0	0	0	0	0	0	0	0.17289	0	0	0.168505	0	0.152713	0	0	0.144356	0	0.339514	0	0	NA	NA	NA	NA	NA	NA	NA	NA	NA
AT1G03495	7.85835	7.98142	9.18023	8.5408	9.22103	10.9723	5.2626	6.57995	4.92505	4.06833	6.10401	5.68317	8.68764	6.76603	6.80424	7.91653	12.716	11.037	7.37329	8.58989	10.8752	7.35948	8.05632	8.2041	5.97164	5.14644	6.58557	5.68937	6.09095	6.15693	4.37149	4.71247	4.66094	4.14348	5.458	3.61737	8.46001	6.43177	9.0405	0.000159808	0	0.00071048	0	0	0	0	0	0
AT1G03502	0	0	0	0	0	0	0	0	0	0	0	0	0	0	0	0	0	0	0	0	0	0	0	0	0	0	0	0	0	0	0	0	0	0	0	0	0	0	0	NA	NA	NA	NA	NA	NA	NA	NA	NA
AT1G03506	0	0	0	0	0	0	0	0	0	0	0	0	0	0	0	0	0	0	0	0	0	0	0	0	0	0	0	0	0	0	0	0	0	0	0	0	0	0	0	0.000559329	0.000364299	0.00142096	0.00136893	0.00280899	0.00400802	0	0	0
AT1G03510	1.01291	1.31309	1.68039	0.857771	1.01096	1.33723	1.74837	1.22571	1.73627	1.6514	2.09522	1.8866	2.21827	2.26188	2.72384	2.81055	2.66811	3.16677	1.95288	2.44446	2.56228	3.80649	2.86118	2.16636	3.06176	2.59749	1.64048	2.14017	2.52597	3.39506	2.68173	3.35087	3.01862	2.17556	2.56823	1.31154	1.00672	1.46578	1.23146	0.000958849	0	0.00213144	0.00136893	0.00093633	0	0	0	0.00505051
AT1G03515	0	0	0	0	0	0	0	0	0	0	0	0	0	0	0	0	0	0	0	0	0	0	0	0	0	0	0	0	0	0	0	0	0	0	0	0	0	0	0	NA	NA	NA	NA	NA	NA	NA	NA	NA
AT1G03520	7.37324	4.09645	7.63585	6.30766	4.56564	5.99017	4.37442	6.16297	5.09799	5.95325	5.03427	4.48428	5.49231	5.61004	4.91353	5.18308	5.12633	5.00016	10.1998	9.07853	7.85648	7.2884	7.38703	6.78764	7.33265	8.69971	8.10316	8.02179	7.24395	8.4851	9.2072	7.10365	8.32809	8.42891	9.1058	9.23233	6.34111	6.09705	6.53362	0.0213344	0.0262295	0.0415631	0.0335387	0.0262172	0.0380762	0.0310263	0.0196721	0.020202
AT1G03530	11.6934	10.3378	13.2894	8.13298	8.9541	8.17619	5.60061	6.29527	6.86564	10.401	7.65464	8.11539	9.73963	12.5516	10.4277	12.1934	13.2094	11.3425	11.8112	11.473	10.6604	17.1612	15.4603	15.2516	12.6003	13.943	11.0836	12.3379	11.3234	11.3386	10.8271	12.2581	11.3113	10.1187	10.4208	8.43156	12.1173	8.73328	13.1044	0.0290052	0.0218579	0.0671403	0.0390144	0.0337079	0.0501002	0.0310263	0.0655738	0.0505051
AT1G03540	1.91972	1.6835	1.3224	1.79305	1.55537	1.23852	1.10796	1.13524	1.22973	1.32557	1.58433	1.18774	1.91662	2.10506	1.82201	2.39864	1.60626	1.93673	2.0626	2.18018	1.7825	2.54622	3.03582	2.63475	1.61362	2.21136	1.98893	1.65184	2.13044	1.53627	2.0596	2.36261	1.94708	2.61948	1.37434	1.01228	1.68352	1.32654	1.23561	0.00471434	0.00655738	0.0184725	0.0102669	0.00561798	0.00400802	0.00954654	0.00655738	0.010101
AT1G03545	1.22932	0.953531	1.97151	1.27649	1.42421	2.36198	2.30632	1.38153	0.979343	1.84162	1.98695	1.86937	2.92213	2.50609	2.46031	3.72377	2.12922	2.43804	2.64938	2.57355	3.24952	4.26303	2.14259	2.13898	2.93568	2.70397	3.19413	2.72252	2.07314	3.08084	2.02941	2.63553	1.55467	1.16852	2.18625	2.40539	1.63468	0.840079	2.27539	0.00990811	0.00837887	0.026643	0.0260096	0.0205993	0.0160321	0.0167064	0.00327869	0.0454545
AT1G03550	6.11592	4.37634	6.24033	6.05614	4.97608	6.19382	6.49149	7.79479	6.31317	6.04522	6.43128	5.05222	7.55351	5.6819	7.54272	6.78308	6.92034	5.93852	8.45066	8.2144	7.83904	6.91619	8.70234	8.88794	9.68287	8.21094	10.1149	7.71326	6.59427	9.77713	9.39568	5.75533	7.15981	6.58018	9.08671	8.06774	5.16073	4.9615	5.86492	0.0263684	0.0444444	0.0984014	0.0882957	0.0355805	0.0801603	0.0620525	0.163934	0.0656566
AT1G03560	5.82283	6.50331	5.24522	5.00686	5.84741	6.11337	4.93176	5.00319	4.93186	5.19939	5.22067	5.53556	4.90461	6.73184	5.7299	6.06844	6.37115	5.37735	10.1447	8.59352	7.66844	7.33142	7.74837	7.78568	7.23729	5.63865	6.31118	7.25079	5.24499	5.51066	6.37732	6.67994	7.15091	6.92667	6.22351	7.2808	5.34206	6.2682	5.36773	0.0209349	0.0142077	0.0479574	0.0253251	0.0205993	0.0220441	0.0119332	0.0262295	0.0252525
AT1G03570	0	0	0	0	0	0	0	0	0	0	0	0	0	0	0	0	0	0	0	0	0	0	0	0	0	0	0	0	0	0	0	0	0	0	0	0	0	0	0	NA	NA	NA	NA	NA	NA	NA	NA	NA
AT1G03580	0.457251	0.592762	0.107092	0.464661	0.328588	0.55722	0.0996952	1.12366	0.553265	0.477107	0.394781	0.841638	0.90124	0.213092	0.210789	0.315	0.0963558	0.0980266	3.00664	3.31046	2.66497	0.305482	1.2827	1.28022	0.70364	0.895415	0.555413	1.42689	0.713915	0.540921	1.18369	0.883067	2.33601	1.0371	1.48398	1.96746	0	0.18683	0.190597	0.00151818	0.000728597	0.00497336	0.00136893	0.00468165	0	0.00477327	0	0
AT1G03590	10.2606	10.9853	10.82	8.17034	9.53781	9.45568	9.07099	9.63652	9.8827	8.25601	7.93326	8.05381	9.22306	7.67221	8.82475	8.55726	9.08986	8.80974	12.7428	11.9498	10.909	10.2313	10.7401	10.243	10.0438	10.4963	10.2931	12.2461	11.7561	11.3531	12.434	13.6925	16.6908	14.6307	16.3602	16.6567	9.43685	11.2632	9.89447	0.0210148	0.0265938	0.0458259	0.0438056	0.0252809	0.0621242	0.0214797	0.0852459	0.030303
AT1G03600	730.382	708.485	773.639	774.756	817.635	919.812	825.953	815.489	747.389	627.64	636.858	607.462	560.601	526.119	593.318	494.279	500.516	496.622	405.699	397.053	441.882	397.895	426.668	440.083	438.345	444.744	437.236	574.69	467.52	485.643	527.074	530.08	512.783	626.353	687.705	730.317	727.24	738.788	721.312	0.204395	0.0816029	0.22984	0.158795	0.182584	0.140281	0.140811	0.140984	0.121212
AT1G03610	16.2219	13.1029	18.4851	19.3379	16.0662	18.628	14.0795	12.7537	16.3065	12.1251	9.15753	9.35137	7.5834	8.50486	7.76578	6.59052	7.8229	9.42988	11.1681	13.3255	9.77269	10.6292	9.3346	10.4812	11.1785	12.8288	12.8836	14.6024	12.0144	14.9093	17.84	11.9825	17.4515	23.1565	21.8308	21.4022	13.3198	15.6781	14.5639	0.0751898	0.104554	0.162345	0.154004	0.0702247	0.184369	0.121718	0.0885246	0.0959596
AT1G03620	2.22911	2.1673	3.75243	1.41578	3.33725	3.2258	2.58197	2.80118	1.68574	1.81712	3.30786	2.74756	3.0511	2.11013	2.40845	1.91954	1.46793	2.6881	5.25906	3.69844	2.53747	3.25771	2.76834	3.25059	1.99078	3.31286	5.07686	2.1738	2.71904	5.93328	1.8033	2.0927	2.13528	3.59083	5.08673	1.8317	1.99394	1.85007	3.19402	0.00215741	0.00291439	0.0188277	0.0102669	0.0121723	0.00801603	0.00238663	0.00327869	0.030303
AT1G03630	237.894	239.364	236.259	356.026	307.445	276.099	364.271	300.333	329.713	324.05	343.402	333.338	297.031	336.511	303.121	299.862	326.005	325.298	215.546	218.616	246.093	208.899	215.549	224.483	245.478	217.633	220.444	233.418	274.029	233.746	219.081	249.701	240.65	219.518	180.387	180.255	250.455	234.109	238.188	0.154455	0.0724954	0.178686	0.106092	0.116105	0.0901804	0.107399	0.104918	0.0757576
AT1G03640	0	0	0	0	0	0	0	0	0	0	0	0	0	0	0	0	0	0	0	0	0	0	0	0	0	0	0	0	0	0	0	0	0	0	0	0	0	0	0	NA	NA	NA	NA	NA	NA	NA	NA	NA
AT1G03650	2.63558	2.21078	2.54172	1.96934	2.59957	2.83394	2.02814	2.25127	1.6883	4.853	1.67317	4.28045	4.58358	4.87691	3.75215	4.62813	5.88062	3.9884	6.60738	8.04413	7.15332	10.3576	9.06057	5.60672	5.96435	8.45734	3.95465	8.16409	4.23602	6.41912	5.65524	5.32285	8.31644	7.99172	6.44667	6.11492	1.47923	2.37547	2.58494	0.00175789	0.00145719	0.00319716	0.00273785	0.00374532	0.00400802	0.0071599	0.00655738	0
AT1G03660	0.736722	0.955058	0	0.935828	4.41185	0.897792	2.40943	1.64585	0.89142	0.960893	0.795089	0.968605	4.84026	4.29168	1.69812	1.69176	3.10497	2.36911	1.79419	4.44485	1.78908	4.92193	3.44447	0.859456	2.42937	2.06099	5.36929	1.43688	0	0	1.73379	1.58089	3.76378	1.51907	0.747184	2.64165	0	1.5051	1.53545	0.000479425	0.00182149	0.00213144	0.00205339	0.00374532	0.00200401	0	0	0.00505051
AT1G03670	0	0	0	0.0708102	0	0	0	0	0	0	0	0	0	0	0.128489	0.0640042	0.058735	0	0	0.0672647	0	0.0931055	0	0	0.0612734	0.0779732	0	0	0	0.0659453	0	0	0	0	0.0565363	0	0.0664847	0	0	NA	NA	NA	NA	NA	NA	NA	NA	NA
AT1G03680	407.606	404.153	396.178	477.621	490.05	471.152	587.532	540.514	573.123	629.446	634.198	616.617	700.198	689.325	709.041	710.401	751.814	689.601	660.045	740.496	711.482	677.544	683.837	688.864	681.373	632.826	645.359	577.227	657.74	592.82	545.161	569.069	566.089	458.15	462.393	484.395	449.372	423.376	409.643	0.139353	0.0531876	0.144227	0.0807666	0.104869	0.0781563	0.0692124	0.0786885	0.121212
AT1G03687	12.2575	13.9296	15.2861	11.8293	12.1068	13.0944	13.0155	12.3581	13.7719	15.0529	12.9709	14.9644	13.7705	16.1355	15.5025	13.8908	15.0116	15.6132	15.7011	16.4233	16.7195	19.0103	20.5604	18.1065	18.7224	20.0399	17.4026	17.0761	16.3625	17.3252	18.5442	16.738	16.6719	18.217	17.4365	15.4115	12.5306	11.6265	14.1004	0.0128646	0.00910747	0.0209591	0.0171116	0.0093633	0.0140281	0.0119332	0.00655738	0.0252525
AT1G03700	0	0	0	0	0	0	0	0	0	0	0	0	0	0	0	0.239762	0	0	0	0	0	0	0	0.24361	0	0	0.253651	0	0	0	0	0	0	0	0	0	0	0	0.435219	NA	NA	NA	NA	NA	NA	NA	NA	NA
AT1G03710	0.485965	0.157496	0.711357	0.771626	0.291019	0.148053	0.264889	0.40712	0.441006	0.158459	0.262233	0.15973	0.399098	0	0.280032	0	0.512033	0.260456	0.443813	0	0.147517	0	0	0	0	0	0	0	0.158072	0.287445	0	0	0	0	0.123216	0.580837	0.434694	0.124101	0.253208	0	0	0	0	0.00187266	0	0	0	0
AT1G03720	0	0	0	0	0	0	0	0	0	0	0	0	0	0	0	0	0	0	0	0	0	0	0	0	0	0	0	0	0	0	0	0	0	0	0	0	0	0	0	NA	NA	NA	NA	NA	NA	NA	NA	NA
AT1G03730	3.60307	3.29709	2.35787	3.63455	4.56923	3.87425	5.42977	5.44513	4.1032	8.29309	10.0644	7.94167	8.703	6.5437	8.54921	8.76054	7.14716	7.1564	8.38767	9.59044	8.36381	5.6639	8.17516	7.294	7.4549	6.22566	9.0106	6.82063	4.27432	6.14285	4.2397	5.3439	3.51907	3.93314	4.19163	4.68646	2.78058	2.92274	2.98167	0.00439473	0.00510018	0.0071048	0.0157426	0.011236	0.012024	0	0	0.010101
AT1G03740	6.4705	5.33788	5.62552	11.125	10.8809	9.39846	12.9321	14.9297	13.9581	16.8787	21.3021	18.6898	15.4944	16.4098	13.6337	11.2189	10.6052	13.8016	21.2097	19.0065	18.8479	11.2438	14.8969	13.8007	11.8178	10.8334	12.1069	9.94292	11.5227	11.2885	9.72871	9.22137	8.55633	7.41205	6.69496	6.95252	5.69041	5.7416	5.65306	0.0529764	0.102004	0.111545	0.211499	0.0496255	0.112224	0.126492	0.0688525	0.0505051
AT1G03743	0	0	0	0	0	0	0	0	0	0	0	0	0	0	0	0	0	0	0	0	0	0	0	0	0	0	0	0	0	0	0	0	0	0	0	0	0	0	0	NA	NA	NA	NA	NA	NA	NA	NA	NA
AT1G03746	0	0	0	0	0	0	0	0	0	0	0	0	0	0	0	0	0	0	0	0	0	0	0	0	0	0	0	0	0	0	0	0	0	0	0	0	0	0	0	0.00167799	0.0010929	0.00319716	0.00205339	0.00655431	0.00200401	0.00238663	0.00655738	0
AT1G03750	1.59416	1.48987	2.21414	2.21336	2.13133	2.07822	2.58662	2.60891	2.87092	2.65948	2.44064	2.58334	2.47631	2.89395	2.05087	2.55398	2.49997	2.86124	4.10807	3.57878	2.88097	3.83907	3.72665	2.81122	2.68952	2.7484	3.06219	2.81996	3.08712	3.46473	3.48991	2.74459	4.21418	3.28703	2.89519	3.32333	2.60875	2.08284	1.97031	0.014143	0.017122	0.0387211	0.0253251	0.0205993	0.0440882	0.0190931	0.0360656	0.0252525
AT1G03760	6.46111	5.24757	7.01928	5.43856	4.84818	4.93292	5.43124	5.21719	5.46305	5.88882	5.79683	5.83374	9.29115	7.34628	6.99773	7.86532	8.20205	8.84494	14.3133	11.7415	11.626	11.3115	12.0105	10.6251	10.9523	10.0175	8.98285	11.0833	8.60913	10.1298	11.2667	9.02027	9.04756	8.9083	9.00032	8.55985	5.38487	5.48668	6.57077	0.0059129	0.00400729	0.0117229	0.00684463	0.0093633	0.00801603	0.00238663	0.0131148	0.010101
AT1G03770	4.09991	2.53483	3.84094	3.36514	3.85281	3.61269	3.23183	3.0296	3.43441	2.71485	2.85905	2.57078	3.24618	2.20463	3.56197	3.7659	3.05712	3.92147	5.45322	4.87107	4.51866	7.58516	6.85649	5.73951	5.47717	5.64654	4.82684	5.28988	5.0882	4.55167	4.60166	3.65445	5.07531	5.26731	3.71033	3.46791	4.13754	3.67255	3.48369	0.00359569	0.00182149	0.00781528	0.00479124	0.0140449	0.0180361	0.0071599	0.0131148	0.010101
AT1G03780	5.86387	7.60169	5.39208	9.44826	9.23848	10.6469	13.6861	9.36341	12.9046	15.9636	9.30152	14.229	10.4717	13.251	10.8854	11.1157	10.1177	10.7994	8.38629	7.93045	9.74821	11.4372	10.028	9.68724	7.26734	10.6793	9.6085	8.28969	6.55419	8.9388	10.1879	9.33162	7.33857	10.3462	8.82093	7.47902	8.16705	9.08528	9.6786	0.0109469	0.00692168	0.0227353	0.0123203	0.093633	0.012024	0	0.00327869	0.010101
AT1G03790	0	0.0868866	0	0	0	0	0	0	0	0	0	0	0	0	0	0	0	0	0	0	0	0	0	0	0	0	0	0	0	0	0	0.0719108	0	0	0	0	0	0	0	NA	NA	NA	NA	NA	NA	NA	NA	NA
AT1G03800	2.05025	1.77191	0.800309	1.08514	1.84168	2.08208	0.93129	0.763381	0.20673	0	0.18439	0.67389	0.561255	0.398115	0.787624	0.392337	1.08011	0.915703	0.208046	1.03081	1.65963	1.99754	1.59762	0.398634	0.751196	1.67288	1.45273	1.33291	1.33379	2.42542	2.81459	2.74969	2.18216	3.17059	4.50529	3.06313	3.05657	1.22167	1.95848	NA	NA	NA	NA	NA	NA	NA	NA	NA
AT1G03810	0	0	0	0	0	0	0	0	0	0	0	0	0	0	0	0	0	0	0	0	0	0	0	0	0	0	0	0	0	0	0	0.424057	0	0	0	0	0	0	0	NA	NA	NA	NA	NA	NA	NA	NA	NA
AT1G03820	11.9815	10.2947	16.8044	15.9275	19.0223	13.5823	14.4287	13.539	14.6659	11.993	15.7875	14.2873	16.781	18.9912	18.3042	23.3544	18.7895	24.6409	21.3755	15.2981	16.0706	19.7789	14.6559	18.2033	16.8451	17.7335	20.6459	17.9338	13.9577	17.4702	10.328	10.1645	8.36317	10.4852	8.61918	6.99377	11.9636	13.5197	17.1316	0.00271674	0.0010929	0.0131439	0.00136893	0.0252809	0.00200401	0.0071599	0	0.0505051
AT1G03830	4.4704	3.67033	3.90882	4.77	4.49751	3.7408	4.25614	4.52742	4.43546	6.33599	5.27486	5.87746	5.41723	6.59724	6.21681	6.12509	6.18607	6.90031	6.02417	6.68885	6.47747	8.41228	7.59399	6.84922	7.07583	6.41975	6.33512	6.45201	6.94096	6.2756	5.99671	5.78763	7.0038	6.69815	5.25931	4.59509	3.98099	4.536	4.68959	0.0146225	0.017122	0.0426288	0.036961	0.0280899	0.0220441	0.0071599	0.0622951	0.040404
AT1G03840	0.681233	0.722555	0.797753	0.708007	1.18678	0.830171	0.337569	0.899296	0.899213	0.969294	0.80204	1.13992	0.881576	0.505073	0.642361	1.27991	0.717776	0.86299	0.754113	0.97147	0.451181	1.24124	1.30297	1.01146	1.08916	0.779628	0.601803	0.845507	0.483465	0.439576	0.291491	0.598015	0.395488	0.638478	0.376858	0.592164	0.960206	0.885651	1.16166	0.000639233	0.000728597	0.00461812	0.00205339	0.00280899	0.00200401	0.00477327	0.00327869	0
AT1G03850	0.535409	2.08225	1.72421	1.70027	1.92377	1.14181	1.60512	0.74757	0.971751	1.22207	2.02239	1.58384	0.879408	0.779739	1.85114	0.768422	0.705162	1.43478	4.23772	3.23027	2.92546	1.34137	1.25162	1.56151	1.02989	2.05949	1.95105	1.82743	1.21909	1.58345	3.15005	2.15419	2.22244	2.20794	2.71506	1.43985	1.27713	0.820367	1.39485	0.00167799	0.00947177	0.0071048	0.00616016	0.00187266	0.00200401	0.00954654	0.00327869	0.0151515
AT1G03860	65.8518	73.8822	62.2509	59.5173	60.3007	55.541	51.9146	55.1915	57.9299	57.8891	55.3473	62.2738	79.1971	71.3626	75.7948	87.3462	89.4905	83.5543	83.506	86.2449	96.3019	103.014	92.2056	89.9407	86.335	97.8302	89.7158	85.0696	87.675	85.3594	80.4944	86.7403	81.7126	81.8553	86.3997	64.5545	64.4163	69.4421	72.5291	0.0409109	0.0196721	0.0657194	0.045859	0.0777154	0.0280561	0.0167064	0.0327869	0.0353535
AT1G03870	84.3794	110.1	84.4932	45.3362	62.6683	39.7348	26.7795	52.5402	26.9239	26.4361	26.392	31.1379	33.2913	25.2829	31.992	51.2232	39.1139	38.7294	261.563	307.046	267.105	152.522	192.232	194.56	231.022	230.968	190.671	206.68	267.729	180.483	195.595	202.338	237.347	238.263	212.157	221.717	141.889	174.41	164.267	0.0482621	0.0302368	0.0714032	0.0390144	0.0477528	0.0300601	0.0286396	0.0360656	0.040404
AT1G03880	0	0	0	0	0	0	0	0	0	0	0	0	0	0	0	0	0	0	0	0	0	0	0	0	0	0	0	0	0	0	0	0	0	0	0	0	0	0	0	0.000159808	0	0.00035524	0	0.00280899	0	0	0	0
AT1G03890	0	0	0	0	0	0	0	0	0	0	0	0	0	0	0	0	0	0	0	0	0	0	0	0	0	0	0	0	0	0	0	0	0	0	0	0	0	0	0	NA	NA	NA	NA	NA	NA	NA	NA	NA
AT1G03900	47.0131	46.3667	52.7874	46.2528	51.7807	49.5403	47.4329	55.706	53.4272	62.0397	58.3981	65.0827	75.9067	71.3132	77.1292	71.125	73.2341	69.9586	96.4218	94.9926	95.8118	76.5202	82.1035	79.9018	70.0155	70.6595	75.9171	68.3201	63.8074	75.2449	73.4343	58.947	68.9933	60.4433	65.818	62.4713	46.5058	52.4488	47.8388	0.0414702	0.0225865	0.0806394	0.0759754	0.0524345	0.0521042	0.0310263	0.0491803	0.0606061
AT1G03905	1.66193	2.15446	2.63308	2.35944	1.52213	2.26354	1.59862	1.41959	1.30117	0.892549	1.05505	1.54236	1.92686	1.48068	2.59134	1.79592	2.67812	2.2006	4.28548	3.30297	3.08626	3.59217	3.42801	3.4214	4.08333	3.14509	3.79992	4.19471	3.4343	3.46948	2.18564	2.20267	2.62206	3.02362	2.57787	2.5706	3.14807	2.2968	2.75061	0.00311626	0.00510018	0.00639432	0.0054757	0.00187266	0.00601202	0.00238663	0	0.00505051
AT1G03910	23.3171	22.4862	22.1202	21.0014	19.9964	20.0984	21.1237	21.7347	21.2336	23.3653	21.9202	23.0188	23.7085	25.1784	23.7826	23.8801	24.5679	27.8678	28.8874	26.4201	28.8053	30.5992	24.5002	25.1164	25.0492	22.785	26.053	24.5607	24.7883	23.403	25.3816	25.4532	27.0828	26.5518	23.607	22.2371	20.2999	21.1624	23.7904	0.0722333	0.0608379	0.13357	0.0937714	0.0692884	0.0881764	0.0620525	0.114754	0.0808081
AT1G03920	0.968835	1.45427	1.19426	1.36022	1.40466	1.24279	1.22295	1.36698	0.740382	0.864591	0.99056	0.804489	1.17254	1.06936	1.35163	0.878197	1.50435	0.92919	1.67646	1.16905	1.36212	0.68133	1.78803	1.36818	2.01775	1.85443	1.48651	1.88958	0.995173	1.56837	1.14002	1.47716	1.88866	1.10397	1.18945	0.670406	1.21631	1.14591	1.11588	0.00231722	0.000364299	0.00497336	0.00410678	0.00187266	0.00200401	0.00238663	0.00983607	0.0505051
AT1G03930	29.233	26.2317	26.7209	28.8208	26.865	28.3315	26.3042	25.9208	27.2448	25.0443	25.3693	24.4759	23.3358	25.3307	23.3699	29.758	23.6338	22.2601	30.4588	29.196	30.0063	29.6259	35.5276	34.1532	35.4922	29.8092	33.4691	27.9617	30.4168	26.2804	29.4841	28.2697	32.6626	28.3183	24.5394	30.9262	29.9357	25.991	26.1113	0.0819017	0.0750455	0.147069	0.116359	0.0683521	0.168337	0.0906921	0.101639	0.111111
AT1G03935	0	0	0	0	0	0	0	0	0	0	0	0	0	0	0	0	0	0	0	0	0	0	0	0	0	0	0	0	0	0	0	0	0	0	0	0	0	0	0	0.00135837	0.00145719	0.00248668	0.00136893	0.00187266	0.00200401	0	0.00655738	0
AT1G03940	6.04551	7.62973	9.31838	7.87025	7.80134	12.1999	3.93175	5.6745	4.76817	4.32293	4.04477	6.2614	5.44935	6.76706	5.67531	7.36366	13.5183	9.46991	7.22756	8.85531	11.1189	7.9061	7.25425	5.16979	7.02431	5.86434	3.86844	4.88264	5.28103	4.4019	3.89551	5.17173	4.14868	4.26946	3.63282	3.92502	6.86881	6.55824	7.48217	0.00719137	0.00400729	0.0198934	0.00958248	0.0093633	0.00801603	0.00238663	0.0131148	0.010101
AT1G03950	10.0921	14.7184	9.53519	10.3431	9.75222	11.8793	11.252	10.12	12.6275	11.8167	15.4711	14.0225	13.1856	10.9563	13.4813	13.4308	12.9293	16.8414	16.4784	14.5302	16.71	13.5997	13.4047	14.5829	18.5304	13.9559	16.4377	15.4335	17.0104	13.2955	11.3355	10.951	12.3038	11.4687	10.5843	14.6667	9.84802	13.589	8.96318	0.0145425	0.0120219	0.0312611	0.017796	0.0131086	0.0320641	0.0190931	0.0327869	0
AT1G03960	4.88096	3.80769	4.90649	7.68152	6.82884	7.47458	8.66431	9.74618	11.08	11.4929	11.3278	9.8814	9.27036	11.474	9.15964	7.93507	8.37409	8.1952	9.73043	7.71386	8.07689	9.23439	7.82558	7.65931	6.59948	8.45856	6.61087	5.98138	7.30603	7.40925	5.94668	5.56128	5.5168	4.14145	5.60739	4.90456	4.4304	4.89758	4.4562	0.0231722	0.0251366	0.0497336	0.0390144	0.0299625	0.0260521	0.0167064	0.0459016	0.0353535
AT1G03970	9.71856	13.8879	11.8753	14.7624	15.8833	14.0679	14.9843	17.9057	17.2153	16.4018	19.3561	16.1231	17.239	15.9342	17.2831	15.4901	13.4014	17.2979	15.9416	18.1546	19.0248	11.2009	14.2157	13.5398	13.7676	12.8672	15.2857	13.0597	11.5454	13.9735	14.7107	13.3542	14.575	12.2409	12.874	11.9767	10.1474	12.7324	10.7894	0.0691171	0.0714026	0.140675	0.110198	0.0617978	0.124248	0.109785	0.095082	0.0858586
AT1G03980	0.381166	0.424451	0.428645	0.0680747	0.0700423	0.789333	0.346471	0.375686	0.280994	0.584829	0.474154	0.434158	0.558703	0.557384	0.469677	0.991861	0.725746	0.401804	1.10626	0.630952	0.341848	0.639834	0.436393	0.779717	0.659259	0.678108	0.332282	0.419837	0.423507	0.523645	0.667414	0.638204	0.908197	0.475434	0.403846	0.449957	0.376175	0.511941	0.597159	NA	NA	NA	NA	NA	NA	NA	NA	NA
AT1G03982	0	0	0	0	0	0	0	0	0	0	0	0	0	0	0	0	0	0	0	0	0	0	0	0	0	0	0	0	0	0	0	0	0	0	0	0	0	0	0	NA	NA	NA	NA	NA	NA	NA	NA	NA
AT1G03990	3.05786	2.41292	3.42519	2.87098	3.397	3.29435	2.27068	2.72262	2.46663	1.96525	2.20008	2.15582	2.32929	1.7555	1.68545	1.83179	1.82107	1.47262	1.94269	1.44383	1.34526	0.962239	1.24319	1.49929	2.53303	1.92164	2.58387	2.42015	2.42175	2.4116	1.51227	1.61664	1.52824	1.09653	1.57311	2.22468	3.11845	2.67087	2.40145	0.00143827	0.00145719	0.00213144	0.00410678	0	0.00400802	0	0.00983607	0.0151515
AT1G04000	20.6779	21.3863	27.9197	16.9368	21.2472	24.7857	14.6586	17.0391	20.098	12.9691	10.3654	12.3304	15.4661	18.2989	17.9709	18.2928	19.8823	18.4102	14.1719	15.5433	11.5248	15.6641	17.1695	18.4546	20.9899	13.7505	18.2545	15.8674	13.9666	15.1048	17.5506	15.2754	13.4215	16.542	20.7424	14.1806	22.2361	19.5063	22.1369	0.0180583	0.0163934	0.0333925	0.0198494	0.0159176	0.0180361	0.00954654	0.00655738	0.00505051
AT1G04010	4.43708	3.85279	4.60778	4.99817	5.86575	4.89705	4.19825	4.30165	5.77397	6.06018	6.05352	5.06316	6.27951	6.73014	6.27145	6.96889	8.37989	7.62781	6.26946	7.52594	7.06485	4.33465	5.87125	5.95759	5.84336	5.15247	5.28793	4.73517	5.50077	6.63553	4.43298	3.00907	3.52855	3.36611	2.80194	3.40212	4.39331	5.34482	4.79829	0.0132641	0.0204007	0.0333925	0.0527036	0.0308989	0.0581162	0.0190931	0.0131148	0.0151515
AT1G04020	9.09172	8.20142	8.19361	10.6441	10.7888	11.7432	8.4955	7.58154	8.21258	11.3117	7.82248	10.7415	12.2952	12.301	11.5403	14.8645	13.7732	14.8204	9.54029	7.1789	9.20792	13.5056	11.2635	10.5575	8.93421	9.78688	7.99001	8.0898	7.25018	7.83111	6.85272	8.22629	6.79596	8.55252	5.60898	4.30659	7.49541	10.0146	10.6968	0.0117459	0.00510018	0.0241563	0.0143737	0.0308989	0.00801603	0.00238663	0.00327869	0.020202
AT1G04030	1.81243	1.8912	1.23857	2.94931	3.11165	2.96647	2.87551	3.55804	3.53891	5.31675	3.46851	4.73934	5.92357	4.29918	5.17632	6.67861	4.30866	5.15536	4.8755	5.41671	5.17245	4.37687	5.566	5.04725	4.79635	4.38898	4.15805	4.89929	3.60604	4.2108	4.2327	3.00676	3.49806	3.19147	3.2495	3.12465	3.31582	2.43546	3.58688	0.00631243	0.00327869	0.0145648	0.00889802	0.0205993	0.00400802	0.0071599	0.0131148	0.0151515
AT1G04040	96.8425	98.6435	63.667	58.9598	77.6842	54.3539	57.9614	67.2712	47.807	65.4908	63.3266	79.9506	77.5257	71.777	100.073	95.2066	71.7467	98.8252	187.635	179.287	186.899	176.087	181.497	180.25	214.443	196.629	181.097	173.181	233.318	171.525	145.612	152.997	176.43	156.108	140.713	139.273	135.292	142.993	136.556	0.0913304	0.157377	0.15524	0.240246	0.154494	0.284569	0.0644391	0.0754098	0.10101
AT1G04050	1.45053	1.73577	2.09063	1.84255	2.09367	1.90364	1.98678	1.70335	1.75512	2.37701	1.44503	1.41809	2.07705	1.21332	1.58598	2.77575	2.58643	2.43194	2.1286	2.78252	2.07739	2.36058	2.69534	2.95047	2.82085	2.65323	3.29798	2.32129	2.70996	3.12393	2.40706	2.39431	2.56518	2.33903	2.41417	2.08935	2.43974	2.27953	1.66661	0.0143028	0.0320583	0.0419183	0.0492813	0.0337079	0.0681363	0.0143198	0.00327869	0.0252525
AT1G04070	12.7021	8.5077	7.43736	9.68098	8.87441	7.73959	9.00075	10.1683	8.70927	8.28356	7.31117	7.2367	12.2861	10.3592	12.9311	11.6673	10.2607	10.6655	14.6938	14.8162	9.76799	11.6684	14.5994	14.5712	11.6349	11.2525	12.086	12.7998	9.91604	13.0229	10.2134	19.3068	10.0043	9.16678	12.0237	10.8803	9.59459	14.0563	7.72138	0.00335597	0.00218579	0.00319716	0.00479124	0.00749064	0	0.00238663	0.00327869	0
AT1G04080	46.0451	44.7467	50.0582	44.5229	44.1344	40.6426	41.0435	42.166	41.0798	50.1045	45.8097	48.4478	47.6102	50.5406	49.0727	51.9111	52.2012	54.1421	56.19	54.636	57.2439	59.0422	60.9854	58.9632	56.8376	62.4486	59.8962	56.4043	54.7941	55.8897	55.7882	54.729	53.575	57.0886	52.2069	50.1361	46.9293	46.0134	47.844	0.192649	0.175956	0.299112	0.264887	0.18633	0.224449	0.24821	0.272131	0.222222
AT1G04090	0.365024	0.608403	0.305328	0.596153	0.249821	0.508376	0.284238	0.291239	0.694056	0.40808	0.675331	0.274237	0.571001	0.546788	0.721171	0.538853	0.769209	0.44717	0.190493	0.314613	0.379902	0.435476	0.365706	0.547501	0.630498	0.437639	0.316705	0.610226	0.407085	0.37013	0.42952	0.727333	0.532812	0.322565	0.211547	0.623265	0.373158	0.639199	0.271704	0.00103875	0.00327869	0.00106572	0.00273785	0.00280899	0.00400802	0.00477327	0.00655738	0
AT1G04100	3.22971	2.82896	2.96437	3.65904	3.65912	4.78681	3.42573	2.92509	2.42922	3.30165	2.26092	3.32814	3.05862	3.45775	3.11858	3.90868	2.2993	2.61987	4.46421	3.3705	3.81558	2.04108	3.57098	2.24029	2.97434	2.80822	3.07483	3.40493	3.18003	3.30439	2.25967	1.96674	3.34459	2.60977	3.45263	4.38188	3.12321	2.76411	3.1837	0.00559329	0.00473588	0.00994671	0.0150582	0.0102996	0.00601202	0.0143198	0.0196721	0.00505051
AT1G04110	2.94135	4.71024	3.08987	5.00002	3.31562	2.79374	5.32852	3.81699	4.39639	6.26228	4.52816	6.42628	4.45225	4.78757	5.43373	4.12212	3.78277	5.51753	3.16026	3.60139	3.41388	4.69595	3.48855	4.0369	4.13643	3.87222	4.25583	2.86836	3.48932	3.01905	2.59579	2.87738	3.42524	4.63782	3.77277	3.51558	3.55963	3.79987	3.96664	0.00335597	0.00291439	0.00639432	0.00205339	0.00842697	0.00601202	0	0	0
AT1G04120	23.7208	21.5819	20.0478	16.2637	16.8985	12.3981	13.7601	14.9295	13.4512	15.7295	15.4031	14.3059	15.1715	17.875	14.8184	21.6967	20.5984	23.541	26.4994	21.6422	23.2752	23.7167	21.5364	22.7008	15.5683	20.0904	21.8522	17.0131	19.0417	18.9865	20.0377	16.1498	18.2287	20.0802	15.1556	15.0428	21.7373	22.7114	23.1694	0.0438674	0.0550091	0.165542	0.116359	0.0983146	0.0981964	0.0811456	0.0983607	0.116162
AT1G04130	15.761	15.832	15.7511	7.96628	9.29018	7.94418	6.56693	6.45214	6.5898	5.91948	4.98712	6.83491	8.94537	9.71012	6.56194	9.66394	10.6073	9.19904	7.13414	8.46354	7.51463	10.888	7.04094	9.04893	10.6122	10.1572	9.32168	10.1393	7.94498	9.2737	7.76786	7.87964	6.32356	7.65658	7.02996	8.58061	13.1878	13.9923	12.7266	0.0205354	0.0160291	0.0422735	0.0465435	0.0299625	0.0300601	0.0334129	0.0262295	0.0454545
AT1G04140	31.8666	30.0588	32.3635	34.4687	32.0493	27.951	33.4757	32.6202	35.6007	39.4787	41.966	37.2002	37.6387	42.1648	34.8117	42.812	43.2163	46.6191	52.2719	47.5262	47.8241	42.2337	46.5498	44.0109	40.1933	41.2864	40.3823	37.0342	39.4232	36.5857	42.5851	36.678	41.1003	38.571	32.5415	33.8183	29.1118	29.9906	30.8516	0.0903716	0.0823315	0.15595	0.145106	0.107678	0.144289	0.0811456	0.15082	0.141414
AT1G04150	0.0648523	0	0.0759448	0.0411896	0.0776734	0.079031	0.0353497	0.108661	0.039235	0	0	0.127897	0.10652	0.151116	0	0.0372306	0.0683312	0.034758	0	0	0.15749	0.0541586	0.151605	0.0756563	0.0356421	0	0.0393874	0.0632429	0.0421897	0.115079	0.076311	0.173953	0.0414149	0.133721	0.0986599	0.0775131	0.077347	0.0662456	0	NA	NA	NA	NA	NA	NA	NA	NA	NA
AT1G04160	2.95271	3.43945	3.53292	4.75633	4.71526	4.09367	4.08197	3.2026	4.14229	3.90698	4.41049	3.5445	4.26409	4.9109	3.99476	4.02893	4.10305	5.02279	4.92422	4.85381	4.62443	4.25265	3.87643	4.0936	3.26907	4.04033	3.22274	2.92117	3.84177	2.96147	2.46734	3.16802	2.65078	2.75737	2.10493	2.53178	3.90437	4.10895	4.54856	0.0278865	0.0386157	0.0706927	0.104723	0.0449438	0.0741483	0.0286396	0.0262295	0.0555556
AT1G04170	84.1754	86.054	83.283	77.5698	71.8932	67.0951	72.1772	61.3709	67.7373	81.682	69.8945	81.7298	80.9747	86.0894	81.4968	91.2743	87.4733	90.1668	84.6301	88.0465	87.3357	116.274	98.3207	100.153	97.2864	107.074	90.3162	92.2839	99.9743	95.4093	94.6975	95.7061	96.0721	98.8131	89.1207	84.6575	91.2287	87.4002	97.1096	0.0851778	0.0542805	0.131083	0.0882957	0.162921	0.0701403	0.0453461	0.095082	0.106061
AT1G04171	0	0	0	13.5264	0	0	0	0	0	0	0	0	0	0	0	0	0	0	0	0	0	0	0	0	0	0	0	0	0	0	0	0	0	0	0	0	0	0	0	NA	NA	NA	NA	NA	NA	NA	NA	NA
AT1G04180	0	0.111886	0	0.109633	0	0	0	0	0	0	0.186291	0.113473	0	0.100555	0	0.198191	0	0.185029	0	0	0.209593	0.288304	0.201761	0.302058	0.189735	0	0.209672	0	0	0.204202	0.203115	0.0926011	0	0.26694	0.2626	0	0	0.176324	0	NA	NA	NA	NA	NA	NA	NA	NA	NA
AT1G04190	29.047	27.8734	32.59	27.5183	27.5983	24.4223	25.828	24.1983	22.8745	25.3981	27.8456	26.6686	32.606	33.3692	34.0371	38.7539	35.0506	38.4415	31.6156	33.9728	37.5353	36.7247	35.6586	36.2524	35.4952	31.0964	31.6362	33.39	30.9312	31.4827	27.5917	29.6851	28.0833	27.8551	26.4148	25.7958	29.9984	28.7594	30.8612	0.0246105	0.0174863	0.0468917	0.0335387	0.0421348	0.0320641	0.026253	0.0229508	0.0505051
AT1G04200	11.1222	12.8929	11.4687	13.019	12.4572	10.7783	12.125	11.9996	13.6414	13.3182	14.994	13.6747	15.5456	14.9041	13.0806	13.3803	13.5586	14.16	20.7078	21.7112	21.3403	13.9482	15.6179	17.2263	14.6453	14.0174	17.1525	12.2899	14.076	13.6963	13.2214	11.4852	12.3145	11.9362	10.4332	11.5694	10.9108	11.6714	11.9067	0.0390731	0.0520947	0.101243	0.107461	0.0486891	0.118236	0.0477327	0.0819672	0.0606061
AT1G04210	22.9071	20.0809	23.3225	21.2829	20.0962	17.3655	16.3036	16.352	17.3305	18.5543	16.7699	18.7992	16.589	19.8605	15.386	19.0976	18.9346	21.9217	22.4451	20.5987	24.1824	25.0597	21.7439	24.2552	19.4054	24.2521	20.8242	20.4889	19.7114	19.1302	21.1458	19.1506	22.8901	24.0425	17.7819	16.4798	20.1568	21.5114	24.0991	0.0511386	0.0444444	0.0998224	0.0698152	0.0589888	0.0641283	0.0668258	0.0688525	0.0656566
AT1G04220	4.8805	5.79964	4.96684	2.43551	2.08763	3.18617	2.02686	2.66088	1.82783	1.43982	2.00653	1.2986	1.59052	2.09846	1.40617	2.60168	2.57115	1.49471	1.62722	1.26194	1.76369	2.52307	2.30899	1.83007	1.66045	2.113	1.27034	1.2465	0.982741	1.85579	1.77754	1.74546	1.55835	2.5158	1.53208	2.63887	4.64277	3.62031	4.7226	0.0057531	0.056102	0.0326821	0.0622861	0.0196629	0.0440882	0.0071599	0.0131148	0.0151515
AT1G04230	7.66767	7.50576	7.32994	7.55341	8.15273	8.58128	8.70016	7.07911	8.61504	8.26597	8.02182	7.50936	6.6826	7.83952	8.38598	9.34276	8.73849	7.3804	9.33678	9.34665	8.93022	9.01692	9.87687	8.85378	8.34213	8.75526	9.31376	10.9872	6.31161	7.49725	8.56214	9.56993	8.1943	8.71172	8.49073	9.35162	7.83853	7.1131	6.1966	0.0143827	0.0178506	0.0287744	0.0184805	0.0168539	0.0220441	0.0167064	0.0229508	0.010101
AT1G04240	69.9849	73.1658	71.821	40.204	49.3543	36.7966	29.9436	35.0941	27.4301	35.4569	38.2723	34.3146	31.4156	28.0559	24.8256	29.9168	27.8504	37.6097	47.535	48.5167	40.7752	37.7063	35.9532	37.5106	46.5737	36.9725	37.75	38.3437	44.1824	36.7219	43.9424	41.1199	54.0635	54.3078	51.1352	54.2393	81.1124	68.825	72.636	0.0421894	0.0848816	0.077087	0.0807666	0.0458801	0.102204	0.0357995	0.0262295	0.0656566
AT1G04250	79.542	81.067	68.6155	43.34	44.4663	51.3096	26.1158	20.2719	23.716	13.3908	18.5789	11.9985	12.4913	7.61193	11.5933	15.7173	13.8771	11.6721	12.8806	11.5126	13.5995	18.7067	12.4852	17.1794	20.0623	15.8114	19.1472	24.0693	20.7794	17.4208	21.8432	25.4802	27.4178	28.0121	29.9757	32.1033	97.0932	85.3823	80.2957	0.0540152	0.0863388	0.0721137	0.0766598	0.0552434	0.0581162	0.0286396	0.0327869	0.0555556
AT1G04260	14.4116	13.8252	13.5013	14.096	15.1895	13.3475	15.2396	13.8442	13.7759	14.8495	15.3979	14.9687	17.201	17.1264	18.1039	17.0433	18.0698	20.8548	21.4095	21.2156	18.7238	17.8121	20.8878	20.175	16.1578	15.7235	18.2057	17.9891	15.0008	12.7866	14.5839	14.3801	14.5412	15.6007	17.2472	16.3639	13.7506	14.4268	18.4723	0.00846984	0.00400729	0.0181172	0.0136893	0.0308989	0.0140281	0.00238663	0.00983607	0.010101
AT1G04270	567.252	588.171	570.61	483.096	542.305	595.105	471.396	426.353	447.193	461.66	380.346	460.074	501.845	502.362	570.218	562.101	555.704	529.699	539.367	582.971	522.808	741.923	600.346	596.506	631.427	638.221	569.309	612.945	530.911	572.079	540.907	597.562	569.108	562.383	658.604	578.364	587.866	608.865	658.188	0.161646	0.0652095	0.201066	0.104723	0.31367	0.118236	0.0906921	0.144262	0.176768
AT1G04280	6.7227	8.3692	9.74699	7.99737	9.2659	8.9077	8.72477	11.1448	8.97359	7.86362	8.81001	8.97895	7.01081	5.96757	5.84158	4.53324	4.38491	6.29108	21.2449	15.9664	16.0665	20.5853	15.092	15.4363	16.1864	18.6576	15.5541	17.6904	18.8128	18.4304	23.4177	19.1199	24.3959	24.368	22.132	21.6821	7.95428	9.15617	9.34081	0.0214143	0.0830601	0.0596803	0.0958248	0.0636704	0.136273	0.026253	0.0262295	0.0151515
AT1G04290	32.8285	33.8986	34.7823	25.9427	28.0847	35.2728	28.5067	27.4626	30.6082	31.3254	29.3829	25.7846	33.4837	36.0227	37.0961	36.39	32.3961	33.2911	32.8796	35.4971	34.4386	27.9831	28.1308	32.1148	32.0882	30.0353	29.7848	27.1632	28.2906	27.5716	29.6174	28.9707	24.884	25.3471	24.3939	23.6478	32.2995	33.2434	30.8038	0.0201358	0.0120219	0.0238011	0.0171116	0.0215356	0.0180361	0.0119332	0.0229508	0.00505051
AT1G04295	0	0	0	1.09056	0	1.69419	0	0	0	0	1.2453	0	0.522819	1.04481	0.453001	0.893315	0.453051	0.408427	0	0	1.71783	1.35413	0.503198	1.6107	1.02709	0.695031	0.462131	0	0	0	3.95656	0	1.96758	0	0.728704	0.55485	0.447072	0	0	0.00271674	0.00692168	0.0113677	0.0171116	0.0093633	0.0220441	0.0071599	0.00655738	0
AT1G04300	25.3242	22.2245	23.3009	23.3888	24.3163	21.4841	20.2493	20.4465	22.965	22.5363	22.0275	23.2496	21.3739	21.6094	21.967	24.5506	23.6104	24.2513	32.875	30.981	29.8312	29.3552	28.4325	27.4958	25.7288	28.1717	28.17	27.4865	25.9941	25.5826	28.8774	25.8673	26.6546	29.5597	28.0112	26.4603	22.0889	22.6692	23.7453	0.203755	0.229508	0.345648	0.314168	0.185393	0.290581	0.331742	0.360656	0.217172
AT1G04310	1.54092	0.998794	2.32684	2.31794	3.01117	3.01438	1.72405	2.08358	2.45327	1.9569	2.18816	1.59941	1.77611	2.5512	1.72915	2.09514	2.09356	2.04293	3.55519	3.32728	3.05271	3.11549	3.50741	3.64256	2.45147	3.17634	2.65982	3.24263	2.74354	1.9668	3.00607	3.00201	2.4342	3.05184	1.80956	2.71415	1.49926	2.02967	2.66219	0.0113464	0.0153005	0.0316163	0.0335387	0.0187266	0.0160321	0.0214797	0.0295082	0.030303
AT1G04320	0	0	0	0	0	0	0	0	0	0	0	0	0	0	0	0	0	0	0	0	0	0	0	0	0	0	0	0	0	0	0	0	0	0	0	0	0	0	0	NA	NA	NA	NA	NA	NA	NA	NA	NA
AT1G04330	1.36286	1.51436	0.91198	1.23656	0.699553	1.42356	0.212247	0.217475	0.706728	0.253936	0.210119	1.27987	0.639569	0.907332	0.448762	1.1177	1.84624	1.25217	0	0.939715	0.472802	1.30072	0.682704	0.681387	0.428007	2.99562	1.18245	0.75945	0.506633	0.23032	0.687283	0.626673	0.248664	0.802889	0.789835	0.232703	1.39323	0.795508	0.608662	NA	NA	NA	NA	NA	NA	NA	NA	NA
AT1G04340	25.4931	24.5077	26.8346	25.1058	25.387	23.5618	21.3901	23.3567	23.7412	24.2838	27.3582	24.2904	25.7194	24.5287	29.0502	32.7235	33.8021	32.5461	36.6232	39.4023	44.1706	36.1203	33.8152	34.7525	31.9571	31.652	29.4003	35.1957	28.6969	31.1746	21.2342	27.813	23.9627	27.316	27.8887	26.704	25.7928	26.1871	26.1182	0.012465	0.010929	0.0234458	0.0205339	0.0430712	0.01002	0.00954654	0.0131148	0.020202
AT1G04350	69.2342	72.5882	80.9029	67.9321	67.2408	58.4106	49.4305	50.9784	48.2405	35.117	39.7545	34.2318	35.3948	32.5754	28.9839	41.5296	39.9032	43.2909	43.7738	38.5577	43.5595	54.7293	53.6901	49.7035	64.7994	51.6282	67.2958	68.0931	70.2552	70.7902	71.1967	67.6956	72.2714	70.7677	63.6907	67.7209	64.0471	68.2282	62.1272	0.111067	0.0480874	0.139964	0.0609172	0.0383895	0.0621242	0.114558	0.0852459	0.0606061
AT1G04360	1.20478	1.46421	2.11627	1.14779	1.62333	1.1929	0.6567	1.09342	1.36665	1.08032	0.731378	1.78198	1.31923	0.789557	0.954583	1.21037	0.714041	0.564996	1.10028	2.08977	1.00572	2.38953	1.14417	1.66902	1.07597	1.47454	1.55488	1.90918	1.17565	2.31601	1.68346	0.807894	2.21195	2.09601	1.29826	1.70998	1.16748	1.46141	0.784675	0.00335597	0.0112933	0.0113677	0.0198494	0.00280899	0.00601202	0	0	0.00505051
AT1G04370	0	0	0	0	0	0	0	0	0	0	0	0	0	0.528532	0	0	0	0	0	0	0.550826	0	0	0	0	0	0	0	0	0	0	0	0	0.467693	0	0	0.541048	0	0	NA	NA	NA	NA	NA	NA	NA	NA	NA
AT1G04380	0	0.110233	0.497884	0.108013	0.101843	0.31087	0.185398	0.189964	0.102888	0.332719	0	0	0.186221	0	0	0.195263	0.358376	0.0911476	0.103543	0.61563	0.309744	0.426067	0.19878	0.396794	0.373864	0.356819	0.103287	0.33169	0.110636	0.301777	0.100057	0.364932	0.108604	0.175331	0.17248	0.304899	0.507076	0.0868595	0.443055	NA	NA	NA	NA	NA	NA	NA	NA	NA
AT1G04390	4.44574	4.15996	5.01043	4.88295	4.72412	5.94726	4.81012	4.55521	5.54104	4.22898	4.8701	3.91133	3.4772	4.40073	3.62121	4.95092	3.16977	3.97718	5.25068	3.54943	4.13989	4.41053	4.29777	4.56245	4.07834	4.1145	4.30388	5.08515	4.17517	4.46838	4.2086	4.05263	4.61081	4.032	3.39013	3.39594	4.58467	3.82421	4.2845	0.0250899	0.0258652	0.0486679	0.0328542	0.0168539	0.0380762	0.0357995	0.0459016	0.030303
AT1G04400	32.1536	27.8655	35.2509	50.0204	47.1096	37.716	67.0421	66.352	67.6659	78.6979	80.664	69.6551	72.516	78.5076	68.3564	61.5976	61.7893	72.1345	103.177	90.5652	97.739	67.1849	80.3257	85.1132	73.5281	72.2968	82.2294	63.4941	72.2975	66.7894	67.1685	55.5511	61.1729	52.4593	44.0531	45.1468	28.615	30.7944	32.8561	0.090851	0.0655738	0.16341	0.0965092	0.093633	0.102204	0.128878	0.104918	0.0858586
AT1G04410	374.524	388.433	313.706	404.919	384.878	364.706	486.809	474.543	491.148	533.445	566.385	560.999	528.992	548.734	538.756	548.587	549.108	558.861	555.796	552.061	560.046	669.105	608.31	616.835	601.906	644.159	660.628	580.343	646.089	648.139	622.257	603.982	621.958	590.559	551.957	550.942	430.271	406.143	429.867	0.222533	0.121676	0.314032	0.187543	0.351124	0.202405	0.195704	0.177049	0.227273
AT1G04420	106.739	110.126	99.5661	109.124	106.329	116.351	124.308	107.717	126.837	126.641	127.43	132.399	125.827	132.421	136.759	126.273	151.324	132.012	138.938	137.147	154.721	145.573	147.047	153.204	139.415	147.449	144.676	142.425	156.789	128.971	156.696	156.541	163.782	134.558	150.811	156.524	116.33	108.807	113.456	0.0875749	0.0477231	0.106927	0.065024	0.0496255	0.0480962	0.0453461	0.0459016	0.0707071
AT1G04425	8.56654	6.94083	10.8678	9.52151	11.9701	16.5291	15.1757	14.752	11.2291	16.2942	10.4009	19.2407	17.5882	13.3075	17.6887	15.5734	13.5391	15.3043	13.9084	14.6439	18.2029	20.8657	20.026	14.5741	20.0093	19.9708	19.5105	16.0117	14.3968	21.1127	19.7403	17.6165	13.6765	16.9276	26.0646	15.3584	8.08846	15.3135	12.6466	0.00487415	0.00291439	0.00994671	0.0054757	0.0571161	0.00400802	0.00238663	0.00327869	0.00505051
AT1G04430	44.6089	48.3005	41.3558	48.2402	50.2404	38.0429	49.1834	50.3475	47.3822	58.1825	60.4979	58.4828	52.2234	63.7846	52.8714	64.411	64.2269	66.7444	138.319	135.996	134.284	71.3313	71.7433	71.4077	62.9165	62.456	61.2665	51.9056	69.8027	48.0242	49.4587	50.1732	57.2984	52.0872	43.9142	45.0372	52.8003	49.8823	54.63	0.0783859	0.0918033	0.146359	0.168378	0.152622	0.158317	0.0763723	0.118033	0.0959596
AT1G04440	23.3244	23.8514	26.6353	29.5053	29.6707	27.953	29.2177	32.041	31.0852	30.6105	32.0516	28.888	28.237	28.0748	26.2687	27.002	28.1373	26.6582	37.6925	35.1952	37.9958	29.278	32.2298	29.4635	29.4594	29.6531	31.2059	28.8205	31.1014	31.877	31.9346	26.6832	29.6667	31.1162	30.4144	32.0913	25.2264	26.8345	24.8092	0.121215	0.11949	0.201776	0.201916	0.0973783	0.200401	0.193317	0.17377	0.146465
AT1G04445	0	0	0	0	0	0	0.313728	0	0	0	0	0	0	0	0	0	0.30322	0	0	0	0	0	0	0	0	0	0	0	0	0	0	0	0	0.296693	0	0	0	0	0	NA	NA	NA	NA	NA	NA	NA	NA	NA
AT1G04450	0	0	0	0	0	0	0	0	0	0	0	0	0	0	0	0	0	0	0	0	0	0	0	0	0	0	0	0	0	0	0	0	0	0	0	0	0	0	0	NA	NA	NA	NA	NA	NA	NA	NA	NA
AT1G04457	0	0	0	0	0	0	0	0	0	0	0	0	0	0	0	0	0	0	0	0	0	0	0	0	0	0	0	0	0	0	0	0	0	0	0	0	0	0	0	NA	NA	NA	NA	NA	NA	NA	NA	NA
AT1G04470	0	0.0384113	0	0.0376379	0	0	0	0	0	0	0	0	0.0324449	0	0	0	0	0	0	0	0	0	0.0346331	0.0345663	0.0325687	0.0414452	0.143964	0	0	0	0	0	0	0	0	0	0.0706775	0.0302667	0	NA	NA	NA	NA	NA	NA	NA	NA	NA
AT1G04480	301.088	320.391	296.865	204.778	239.753	280.185	199.221	189.236	195.805	219.358	198.994	224.893	277.587	267.872	281.05	307.314	314.646	270.856	313.433	326.187	319.017	388.123	385.009	368.953	415.716	338.239	359.995	299.617	348.782	318.575	305.295	357.812	373.287	352.489	442.653	411.838	315.311	337.935	350.734	0.139992	0.0546448	0.164121	0.112936	0.235019	0.0961924	0.0763723	0.0819672	0.0858586
AT1G04490	0.375879	0.584729	0.616238	0.381971	0.360151	0.64128	0.409767	0.0839719	0.454806	0	0.324526	0.197674	0.164635	0.175171	0.259916	0.949456	0.396042	0.644655	0.457701	0.544267	0.273839	0.125559	0.702952	1.05239	1.07421	0.630915	0.456572	0.14662	0.293434	0.622523	0.442293	0.403287	0.38406	0.387517	0.381216	0.449259	0.448297	0.767908	0.391697	0.000239712	0.000364299	0.0017762	0	0	0	0.00238663	0	0.00505051
AT1G04500	0.0649896	0	0	0	0	0.0791983	0.141698	0	0	0.16953	0.210415	0.17089	0.0711636	0.0757177	0.0748993	0.0746188	0.205428	0.139326	0.0791367	0.0784201	0.0789116	0.325639	0.151926	0	0.14287	0.181809	0.0789415	0.253507	0.0845581	0	0.0764726	0.209186	0.747046	0.201006	0.395475	0.310709	0.155022	0.331929	0	0.000239712	0.000364299	0.0017762	0	0	0	0	0	0
AT1G04501	0	0	0	0	0	0	0	0	0	0	0	0	0	0	0	0	0	0	0	0	0	0	0	0	0	0	0	0	0	0	0	0	0	0	0	0	0	0	0	NA	NA	NA	NA	NA	NA	NA	NA	NA
AT1G04510	41.0841	38.8562	41.3938	38.599	39.7363	36.0855	38.084	33.0186	37.5802	41.3179	39.3194	41.8533	42.6669	43.6514	39.5465	46.5779	43.0701	45.5342	47.5102	47.2047	48.0653	54.2911	55.0279	53.8968	47.4308	54.1414	50.2806	39.8125	47.0669	45.8508	47.9175	47.7947	50.2947	45.6593	42.6109	38.5425	36.0562	38.5355	40.0127	0.0493807	0.0349727	0.0820604	0.0602327	0.0777154	0.0501002	0.0477327	0.052459	0.0707071
AT1G04520	38.1242	35.5076	32.5952	22.6622	24.4709	26.4322	15.5754	15.5456	17.5561	14.9657	10.6257	13.4312	16.6984	19.0607	17.319	23.2889	25.1936	28.8838	19.651	16.4359	18.1569	26.583	23.8815	25.6489	28.3166	24.437	25.1775	24.4004	27.1615	23.207	26.5678	29.1492	29.2155	30.9858	28.9053	30.083	35.6692	35.0867	37.1057	0.0275669	0.0102004	0.0458259	0.0246407	0.0430712	0.012024	0.026253	0.0131148	0.0151515
AT1G04530	128.831	124.766	139.081	123.472	109.627	115.339	65.2163	63.7891	68.5187	40.315	43.8747	44.1039	35.6828	32.383	27.6146	34.389	34.3351	40.1529	44.1544	43.1763	40.8285	32.4162	37.7159	41.7429	43.0178	42.2297	52.777	51.0946	52.5831	51.4	61.6524	71.3832	71.2034	82.8372	77.0352	84.1981	123.359	121.89	109.532	0.0887735	0.0386157	0.108348	0.072553	0.0580524	0.0400802	0.071599	0.0754098	0.0656566
AT1G04540	1.66187	1.26291	1.61058	2.62055	2.19631	2.51404	1.56181	1.66428	1.87215	1.0464	1.36061	1.20548	1.12949	0.73442	0.990656	1.18434	0.905696	1.04426	1.46538	1.45211	1.32205	1.24426	2.27738	1.47075	1.7637	1.8436	1.60099	1.90004	1.49121	1.55921	3.16926	0.922266	2.34212	3.48572	2.26666	2.46575	1.70866	1.93172	1.91095	0.000239712	0.000364299	0.00071048	0.000684463	0.00187266	0.00200401	0	0	0
AT1G04550	48.128	36.6534	43.282	37.1539	35.35	33.1596	21.1608	20.5929	22.7359	17.6873	20.279	17.0135	19.1196	20.1366	18.591	26.6627	27.7363	33.1576	27.1977	27.4862	23.9994	35.5288	34.6021	28.0212	37.7031	29.8784	37.6815	42.6984	34.0198	36.5935	35.7729	38.7994	37.5835	39.2011	39.6425	38.3492	44.0811	50.2485	46.1818	0.0327607	0.0218579	0.0550622	0.0376454	0.0374532	0.0260521	0.0453461	0.0360656	0.030303
AT1G04555	4.48007	2.90389	3.35184	3.47774	4.91861	4.85293	4.47699	5.14328	4.96906	5.0317	4.16347	5.07209	4.49686	5.3646	4.5895	5.14386	6.5561	5.20243	7.87987	8.85967	6.49752	6.65126	5.6729	6.09749	6.42907	4.87396	6.65114	7.03877	4.85752	4.56377	5.27165	4.40619	4.92725	5.00368	4.6699	5.20594	4.6011	3.8136	5.31702	0.0076708	0.00874317	0.0170515	0.0116359	0.00842697	0.0160321	0.00954654	0.0196721	0.020202
AT1G04560	0	0	0	0	0	0	0	0	0	0	0	0	0	0	0	0	0	0	0	0	0	0	0	0	0	0	0	0	0	0	0	0	0	0	0	0	0	0	0	NA	NA	NA	NA	NA	NA	NA	NA	NA
AT1G04570	0.901806	0.756454	0.869691	1.41506	0.889485	1.68077	3.23849	1.95539	2.11815	2.76755	4.40826	2.65027	2.09113	1.85412	0.794769	1.76631	3.24179	2.84311	0.775138	0.44807	0.515289	0.620203	0.868061	1.05204	0.81632	0.890404	0.57992	0.827696	0.41412	0.564789	0.811464	1.30906	0.813029	0.218759	0.215203	0.380421	0.949016	0.866993	0.608078	0.00111866	0.000728597	0.00213144	0.00205339	0	0	0	0	0.010101
AT1G04580	0.0471653	0.0611433	0.0828489	0.0898683	0.0847346	0	0	0	0.0856037	0.0307584	0	0	0.051646	0.0274756	0.0543571	0	0.0248477	0.0252786	0.0287162	0	0.0286345	0	0.0551291	0	0.0259215	0	0.0286454	0.137985	0	0.027898	0.0277495	0	0.0301199	0	0	0	0	0.0240893	0.0245751	NA	NA	NA	NA	NA	NA	NA	NA	NA
AT1G04590	24.0618	26.8403	26.1179	19.4964	19.5316	21.8213	17.0808	16.7871	21.1828	15.7438	15.6154	15.1344	19.52	19.1859	21.7424	19.8253	22.1519	24.0784	20.5389	19.0025	21.0629	33.2455	29.1524	28.3501	31.2809	26.5003	22.9158	28.8436	26.2104	25.4386	25.7735	28.4752	24.1975	25.7958	24.7278	26.8483	20.3076	20.1693	24.9078	0.0217339	0.0123862	0.035524	0.0239562	0.0327715	0.0160321	0.0143198	0.0163934	0.0151515
AT1G04600	0.239722	0.430292	0.237537	0.18739	0.287115	0.24719	0.241233	0.18538	0.223123	0.288614	0.298517	0.266686	0.242304	0.322263	0.148764	0.338758	0.252582	0.276728	0.179634	0.378266	0.223904	0.30799	0.646613	0.150585	0.304036	0.438486	0.627169	0.323686	0.347239	0.610806	0.433967	0.257203	0.0942076	0.399234	0.261829	0.110201	0.307901	0.4144	0.499621	0.00151818	0.000728597	0.00674956	0.00273785	0.00842697	0.00400802	0.052506	0.00655738	0
AT1G04610	0	0	0	0	0	0	0.0652751	0.0668827	0.217349	0.156192	0.193861	0	0	0.209282	0	0.0687483	0.0630886	0.320913	0.145821	0.289002	0.145407	0	0.41992	0.139703	0.0658151	0.335011	0.0727309	0.116781	0.311622	0.141667	0.281825	0.0642428	0.15295	0.123461	0	0	0	0.122326	0.124793	0	0	0	0.000684463	0	0.00400802	0	0	0
AT1G04620	18.0262	22.3524	13.3846	11.7808	11.1861	12.0183	15.237	11.0891	14.857	42.8483	40.7413	39.3281	64.0076	67.5711	59.2384	67.1904	65.5815	71.5493	67.3615	62.9687	67.0906	64.3603	67.7137	68.8022	61.7392	65.0454	72.1934	60.3795	62.0339	56.6342	49.4929	53.1167	45.2121	39.66	31.0664	31.2251	23.135	22.283	20.2821	0.0102277	0.00218579	0.0110124	0.00684463	0.00561798	0.00200401	0	0.0196721	0.010101
AT1G04625	0	0	0	0	0	0	0	0	0	0	0	0	0	0	0	0	0	0	0	0	0	0	0	0	0	0	0	0	0	0	0	0	0	0	0	0	0	0	0	0.000479425	0	0.00142096	0.000684463	0	0	0	0	0
AT1G04630	48.7438	51.6011	47.0079	47.5627	50.0979	64.9502	56.4481	58.0267	57.7545	55.8761	59.7045	57.4333	60.9465	60.3272	64.9234	60.4199	60.5995	55.8649	61.4082	72.0457	70.2445	58.8761	63.874	73.5889	55.6174	66.5292	65.1493	60.5279	61.2261	69.8343	63.3102	64.0606	62.4712	55.8173	66.0286	68.3393	53.106	55.6488	56.5952	0.0323612	0.0178506	0.0486679	0.0294319	0.0646067	0.0300601	0.0167064	0.0229508	0.040404
AT1G04635	4.76658	2.96602	3.5724	4.11726	3.88206	3.48522	4.36491	4.47242	3.92188	3.73018	5.14421	3.50944	4.38429	5.33128	4.61445	3.06478	6.83029	3.88311	3.01817	4.37123	4.63013	6.36896	5.34855	3.78125	3.77231	2.40022	3.24232	4.83422	5.20951	6.31545	5.60878	3.47762	3.40922	3.5382	4.06078	3.87405	4.32054	4.67423	3.37768	0.00239712	0.0010929	0.00390764	0.00205339	0.00280899	0	0	0.00327869	0
AT1G04640	50.207	57.5501	49.3565	44.3075	44.4666	48.142	47.3878	49.588	41.4056	52.0426	55.3254	45.6856	55.8447	56.3399	58.3195	57.0392	64.594	64.1563	78.3509	77.482	74.5986	74.3674	66.0972	66.1238	72.759	61.7262	62.5903	74.7301	69.794	66.8967	63.2758	71.8713	67.8372	62.795	61.372	57.1662	53.4194	49.6662	52.1822	0.0443468	0.0200364	0.0543517	0.0294319	0.0308989	0.0300601	0.0310263	0.0163934	0.00505051
AT1G04645	0	0	0	0	0	0.38042	0	0	0	0	0	0	0	0.363702	0.35977	0	0.657832	0	0	0.376682	0.379043	1.56417	0	1.09253	0.343131	0	0.379187	0	0.406165	0.369294	0	0.669867	0	0	0.316604	0.373114	0	0	0	NA	NA	NA	NA	NA	NA	NA	NA	NA
AT1G04650	1.71834	1.77382	2.16131	2.38484	2.09616	2.67569	2.28954	2.20375	2.27167	3.61082	2.54132	2.76123	2.40424	3.04006	2.49378	2.81326	3.01753	2.96752	1.47242	1.45909	1.27505	2.17907	1.82251	1.6705	1.08429	1.15726	1.6234	1.24126	1.32488	1.61869	1.08586	1.3998	1.17862	1.08261	0.903644	1.29313	1.32832	1.82027	1.92329	0.0111866	0.00692168	0.0195382	0.0054757	0.0102996	0.0220441	0.0119332	0.00983607	0.010101
AT1G04660	1.26846	1.53476	0.693197	1.71869	1.01282	0.824419	0.737506	0.944588	0.613926	1.76473	0.638846	0.778264	0.462988	0.591141	0.292375	0.970935	0.980104	0.997099	0.926749	1.63264	2.4643	1.4124	1.77917	1.67708	1.67312	2.24741	1.95165	1.48438	0.990238	2.80107	1.6916	1.63315	0.540029	2.09238	1.37224	1.61717	1.31113	0.863809	1.67433	0.00135837	0.000364299	0.00426288	0.000684463	0.0290262	0.0240481	0.00238663	0	0.010101
AT1G04670	0	0	0	0	0	0	0	0	0	0	0	0.243124	0	0	0	0	0	0	0	0	0	0	0	0	0.20326	0	0	0	0	0	0	0	0	0	0	0	0	0	0	NA	NA	NA	NA	NA	NA	NA	NA	NA
AT1G04680	54.2179	60.1066	47.5404	58.0143	54.5723	45.176	51.1865	47.3754	49.3151	56.642	55.5156	59.4844	54.5723	61.7987	58.6683	67.9549	67.7636	72.5459	63.5484	64.6489	58.5033	62.9873	69.0542	71.2889	62.5308	61.1931	66.2466	46.6736	57.4769	46.2559	40.6042	40.4621	44.6867	48.7925	38.1393	37.6685	67.5306	67.2232	69.0797	0.0993208	0.359927	0.242984	0.604381	0.233146	0.46493	0.097852	0.111475	0.242424
AT1G04684	0	0	0	0	0	0	0	0	0	0	0	0	0	0	0	0	0	0	0	0	0	0	0	0	0	0	0	0	0	0	0	0	0	0	0	0	0	0	0	NA	NA	NA	NA	NA	NA	NA	NA	NA
AT1G04690	52.4066	51.3461	53.3	75.8052	72.3819	66.3562	88.8346	84.1704	89.0687	101.344	97.0977	95.1877	93.6242	92.0276	90.2474	84.3444	81.7097	82.3148	77.4628	80.965	77.4264	70.5807	66.301	75.273	60.1848	67.9016	67.8888	60.2639	62.0772	54.5604	54.6264	48.9964	46.4282	47.3927	43.1659	41.3662	49.9486	51.4439	52.0077	0.0542549	0.0302368	0.0813499	0.0595483	0.0749064	0.0601202	0.0405728	0.111475	0.0505051
AT1G04700	0.524518	0.550447	0.438738	0.920091	1.16668	0.791382	0.51735	0.334794	0.785765	0.521233	0.808675	0.426901	0.382897	0.436501	0.460569	0.573555	0.368436	0.66933	0.517039	0.421941	0.606551	0.125151	0.759053	0.757589	0.549084	0.524051	0.910172	0.243572	0.682451	0.531855	0.440853	0.535966	0.701817	0.72101	0.506634	0.328385	0.476627	0.484759	0.70276	0.00511386	0.00327869	0.00852575	0.0253251	0.00842697	0.0140281	0.00477327	0.00327869	0
AT1G04710	22.165	23.1752	22.2481	20.8651	21.0953	22.1072	19.1293	21.2952	17.9593	19.8752	18.1543	18.647	22.3926	17.2928	21.2113	26.1307	24.6746	27.3652	22.7326	21.7307	21.8669	26.443	26.2159	25.3958	28.7139	26.113	27.7247	25.7321	26.3498	27.3915	23.9079	24.4182	25.1076	22.1712	18.9338	21.1306	26.9075	22.1695	25.2976	0.0327607	0.0229508	0.050444	0.0301164	0.0262172	0.0340681	0.0238663	0.042623	0.040404
AT1G04720	0	0	0	0	0	0	0	0	0	0	0	0	0	0	0	0	0	0	0	0	0	0	0	0	0	0	0	0	0	0	0	0	0	0	0	0	0	0	0	NA	NA	NA	NA	NA	NA	NA	NA	NA
AT1G04730	3.65384	4.03496	4.35804	4.72727	4.21411	5.52462	3.83574	3.66567	4.46201	6.08942	4.38146	4.58148	4.70482	6.81907	5.49767	4.46712	4.66972	5.98369	5.19075	4.5314	4.84735	6.15919	5.21985	5.52552	3.94185	4.44831	5.30123	4.48695	3.91766	3.60204	3.22458	4.64625	3.84571	4.08088	4.25472	3.15406	4.6806	4.21616	5.07681	0.0145425	0.0185792	0.0316163	0.019165	0.0234082	0.0240481	0.0071599	0.0229508	0.0151515
AT1G04750	41.9636	46.2861	46.5902	55.1319	52.7085	50.0657	63.8957	63.1453	64.0254	82.7355	85.7744	79.3758	93.6287	98.0664	87.5351	91.2124	85.8908	84.0997	91.471	93.6641	90.4798	76.9826	76.7461	81.2013	69.1134	72.4548	74.1228	59.3274	60.0904	66.7034	53.7469	53.333	52.7091	55.5499	49.8499	46.1113	44.5746	46.2292	47.3547	0.0396324	0.0247723	0.0653641	0.054757	0.0917603	0.0420842	0.0357995	0.0622951	0.0808081
AT1G04760	5.16023	2.83018	2.32417	3.02531	4.99185	4.35352	7.35639	5.98571	5.76349	8.28356	5.99744	8.61098	5.2158	6.24329	6.63327	5.69692	2.30029	4.25486	3.38343	3.11331	4.33776	6.96124	2.5518	3.70455	1.09077	4.44179	3.37509	4.25799	2.06584	3.28703	3.50307	2.76825	3.54883	2.45539	3.6232	3.08382	2.36709	3.24375	4.75692	0.00263684	0.000364299	0.00497336	0.00479124	0.0177903	0	0.00477327	0.00655738	0
AT1G04770	17.9893	19.9373	24.2316	30.0734	36.6165	39.3011	23.3708	25.4041	25.1501	16.7767	19.2133	14.7055	21.7395	18.8956	20.3026	22.0459	24.6504	24.5783	4.31295	4.49884	5.88514	31.9141	23.3146	29.6851	34.3218	29.5954	32.7202	27.0869	19.1613	17.5321	14.9162	17.801	11.4285	9.60947	7.46806	14.1485	21.5664	17.9949	16.6095	0.0473032	0.0484517	0.09627	0.0643395	0.0299625	0.0420842	0.0548926	0.0590164	0.030303
AT1G04778	1.72131	0	2.01573	0	2.06161	1.04882	0	1.92272	4.16551	0	0.928843	1.13155	2.82726	6.01637	4.95945	1.97635	0	1.8451	1.04801	6.2311	1.04503	1.43748	1.00598	1.00404	2.83805	1.20385	3.13627	1.6786	0	1.01815	1.01273	0.923415	0	0	2.61864	3.08603	0	2.63744	3.5875	NA	NA	NA	NA	NA	NA	NA	NA	NA
AT1G04780	12.0482	12.4045	12.1869	15.2156	13.1335	11.6182	12.4492	14.2381	13.8175	16.3975	16.9224	15.1517	12.9251	15.5425	14.1671	13.8333	14.056	15.6099	21.2196	19.2155	19.5904	14.4653	17.1031	17.9257	15.0857	17.7806	17.2647	15.8019	14.7218	13.7571	15.5331	13.3014	14.5852	14.1494	12.0068	12.9394	11.5372	13.5556	11.8274	0.0788654	0.0885246	0.160924	0.11499	0.0870787	0.132265	0.0883055	0.144262	0.0707071
AT1G04790	12.1288	11.2064	13.067	13.3898	12.7305	11.2869	11.876	13.1538	11.6871	13.3457	12.3757	13.1049	13.619	11.5616	11.6908	13.2169	15.01	15.5066	16.8635	16.9769	15.2089	16.5007	16.548	18.214	15.2223	16.4099	16.179	15.6557	15.1495	15.0786	17.9565	14.6694	14.9276	18.2335	15.2532	15.3927	14.1499	14.0112	11.674	0.0298042	0.0214936	0.0479574	0.0410678	0.0383895	0.0320641	0.026253	0.0688525	0.0505051
AT1G04800	147.402	165.558	127.172	134.268	143.246	140.986	94.7104	136.831	129.473	121.622	104.387	135.924	143.965	142.044	171.047	153.449	129.984	128.513	156.216	151.307	143.992	190.57	196.493	202.702	239.212	168.711	201.559	260.66	239.826	198.185	195.426	235.207	242.634	233.323	224.537	236.232	135.391	164.62	154.662	0.0343588	0.0236794	0.0472469	0.0321697	0.0346442	0.0300601	0.0238663	0.042623	0.020202
AT1G04810	15.595	13.4267	13.2376	19.2082	17.4021	13.7756	19.8721	15.9323	19.9438	19.9543	20.9822	20.5035	20.414	21.0998	18.9619	21.1674	20.6719	22.9019	26.1244	23.4597	26.8046	29.7044	27.8092	26.5128	21.6629	26.9048	25.4489	20.8929	27.5291	24.1198	26.4985	23.7489	26.381	29.9896	21.1586	21.3983	15.1761	16.4741	15.542	0.0311626	0.0291439	0.0611012	0.0574949	0.0552434	0.0320641	0.0310263	0.0393443	0.020202
AT1G04820	219.816	227.706	222.156	293.957	288.921	276.756	343.008	310.666	328.446	408.423	367.86	416.131	412.968	426.945	420.005	423.887	433.225	430.985	394.628	394.085	387.177	358.75	363.736	360.48	319.772	330.462	335.636	295.037	303.453	306.124	258.907	265.79	256.892	227.194	219.144	194.562	239.201	247.596	257.509	0.152537	0.0852459	0.215986	0.167009	0.366105	0.136273	0.0811456	0.160656	0.217172
AT1G04830	9.24436	9.15976	9.10173	10.7704	9.73202	9.90212	10.142	10.326	9.33312	9.83011	10.8028	11.1476	9.34886	10.5646	9.63605	9.66757	10.2366	10.2878	12.9775	13.2152	12.3686	11.6046	11.287	10.0975	8.80205	10.5421	10.0846	11.7137	10.1892	12.1898	13.5799	10.0448	10.5285	13.0514	11.824	10.3453	10.3232	10.3452	10.3083	0.019177	0.020765	0.0383659	0.0308008	0.0205993	0.0180361	0.0334129	0.0459016	0.0151515
AT1G04840	0.563087	0.530882	0.359672	0.260097	0.183929	0.499051	1.00449	0.686152	0.557447	0.801189	1.04966	1.00952	1.62553	1.43136	1.53387	1.5869	1.67201	1.86561	1.43365	1.42067	1.18095	1.62446	1.43599	1.31379	1.29413	1.71845	1.05704	0.599033	1.13225	1.33225	1.14445	1.53783	1.37298	0.949944	0.674916	0.734198	0.915782	0.627474	0.586783	0.00343588	0.00291439	0.0110124	0.00342231	0.00561798	0.00400802	0.00238663	0.00327869	0.00505051
AT1G04850	50.0666	49.6123	51.8017	51.0823	51.5358	48.1077	53.3384	49.7857	48.5772	53.0624	54.9734	54.4576	58.6391	54.2707	60.0953	61.2554	62.7801	60.995	72.7991	67.8535	71.7782	66.3825	68.6261	70.683	66.3774	64.1247	64.2341	60.3929	56.4212	59.3866	58.1241	55.4432	56.3266	48.991	54.992	49.5068	54.5167	49.2937	47.8432	0.0864563	0.0969035	0.159147	0.161533	0.13764	0.154309	0.121718	0.114754	0.10101
AT1G04860	15.2769	14.8718	14.7407	12.5373	12.5407	10.3195	11.1964	9.39499	10.8693	12.6119	14.8199	11.848	12.5618	15.2322	12.0343	14.7155	13.5342	16.4981	21.3544	18.1923	22.5442	21.7408	20.7321	20.3583	16.6662	17.7271	14.5255	14.9535	18.7973	15.7371	19.6593	17.6186	19.9867	20.4099	15.3197	15.2503	13.9551	14.4654	13.1472	0.059129	0.0550091	0.108348	0.0670773	0.0589888	0.0440882	0.0739857	0.108197	0.0707071
AT1G04870	27.3309	31.2418	30.429	19.6674	20.3177	20.1806	16.1451	14.5125	16.9422	19.4918	19.1071	19.7367	24.1777	24.7054	24.9814	26.8975	27.4494	25.3998	37.3789	31.5169	31.5509	37.5531	36.0372	33.9259	29.5236	30.0373	28.1286	24.0268	24.4367	26.5983	24.8725	25.2069	24.1599	24.2906	21.984	25.1034	27.3779	29.0183	28.2005	0.010867	0.00437158	0.016341	0.0130048	0.0196629	0.0140281	0.0071599	0.0196721	0.020202
AT1G04880	0.729822	0.516061	0.310783	0.252835	0.953569	0.565971	0.361646	0.370553	0.321117	0.259607	0.214812	0.261691	0.145301	0.386499	0.152928	0.228534	0.279626	0.355594	0.565531	0.640468	0.563922	0.886515	0.542851	0.851406	0.437566	0.185608	0.322364	0.129402	0.0863248	0.313953	0	0.498298	0.169479	0.342009	0.336448	0.475801	0.316521	0.271092	0.898815	7.99041e-05	0	0.00106572	0.000684463	0	0	0	0	0
AT1G04890	0	0	0	0	0	0	0	0	0	0	0	0	0	0	0	0	0	0	0	0	0	0	0	0	0	0	0	0	0	0	0	0	0	0	0	0	0	0	0	NA	NA	NA	NA	NA	NA	NA	NA	NA
AT1G04900	6.77929	5.83301	5.19888	6.02039	7.54469	5.70259	5.95164	7.84057	4.86361	8.45085	7.12213	6.78339	10.5109	10.6244	9.61068	11.9167	12.6424	13.1831	12.5652	11.2931	12.4566	18.4372	16.8296	13.3678	15.233	15.4406	13.8459	11.1159	13.2698	12.2781	11.7186	13.0668	12.4131	12.3702	13.1427	9.46518	7.08368	8.70213	9.1902	0.0118258	0.0120219	0.0309059	0.0355921	0.0187266	0.0280561	0.0119332	0.0459016	0.010101
AT1G04910	14.4296	16.9545	15.9484	17.9175	21.1013	15.8062	17.4981	18.4723	16.5441	16.9876	20.0055	20.2503	18.9369	20.9043	18.0001	19.9804	19.816	19.2907	25.9941	24.911	24.4765	18.8652	19.835	20.8685	19.5438	22.3002	20.6127	17.4972	17.0165	17.4537	15.2622	14.0902	16.5659	15.0436	14.8538	13.6294	13.858	15.6781	15.3748	0.0309229	0.0469945	0.0817052	0.0841889	0.0561798	0.0821643	0.0620525	0.0491803	0.0555556
AT1G04920	1.2673	0.8762	1.25321	1.32361	1.75395	0.789343	1.13595	0.692062	1.29488	1.13867	1.12455	1.51807	0.955964	1.60774	1.49299	1.19639	1.21659	1.63012	2.09185	1.35928	1.402	1.08185	1.74462	1.18274	1.51681	1.02419	1.2657	0.988679	1.42903	0.832887	1.06042	0.906471	0.791315	1.04523	0.942549	0.875163	1.04123	0.863016	1.40867	0.00319616	0.00255009	0.00994671	0.00821355	0.00187266	0.00400802	0.00238663	0.170492	0
AT1G04930	4.26203	2.6639	4.18889	2.90029	3.73731	3.52439	2.90393	3.23049	4.05191	3.67284	3.61404	3.60225	4.00022	4.43355	4.64877	3.40798	4.25009	3.99746	4.63375	3.30609	6.37638	3.05078	4.53688	3.19632	4.01548	3.40659	3.60541	4.45314	2.67364	3.42131	3.67176	2.53138	3.49939	3.13857	3.24192	3.27477	3.26775	3.49843	3.0138	0.00639233	0.00582878	0.0142096	0.0123203	0.0093633	0.0140281	0.0071599	0.0262295	0.00505051
AT1G04940	72.5905	84.919	72.1283	88.5974	92.151	103.069	98.6907	94.7434	104.799	106.191	98.9033	115.211	118.002	115.36	132.035	110.573	122.612	99.522	95.7155	105.208	109.864	127.917	112.054	110.042	124.281	133.084	111.429	118.223	129.043	116.3	112.069	132.904	115.451	104.064	121.995	109.357	87.791	91.0687	90.8312	0.039153	0.0200364	0.0525755	0.0301164	0.0430712	0.0240481	0.0334129	0.0459016	0.030303
AT1G04945	7.69049	5.68359	8.04139	5.0551	4.41931	4.35816	3.65435	3.97454	3.52771	5.50002	5.47676	4.48831	6.40474	8.61781	7.95304	7.52478	6.7559	9.06749	9.73356	8.4765	6.92105	9.36682	9.89607	8.15941	8.72576	7.50121	6.50271	8.84802	6.50771	8.10521	6.5895	5.20686	4.50198	5.68838	5.86454	5.52312	5.19941	6.44921	6.87927	0.00655214	0.00510018	0.0120782	0.0143737	0.0159176	0.00200401	0.00238663	0.00983607	0.030303
AT1G04950	13.1228	11.8004	14.1228	12.9128	13.0053	12.8948	12.8954	14.1421	13.586	15.1872	13.6139	15.8559	14.8754	15.0736	13.1534	14.3243	12.999	16.1962	15.9231	16.7267	15.1484	16.5927	15.9866	14.7699	14.4242	15.7056	16.6696	14.8699	14.8496	17.4919	15.387	15.6661	15.226	16.6731	14.9493	15.6294	10.8565	11.0919	10.8822	0.0397922	0.0408015	0.071048	0.0698152	0.0393258	0.0601202	0.0214797	0.0491803	0.0252525
AT1G04960	12.404	11.9382	13.792	11.6979	12.0801	10.3826	12.0198	13.0856	13.1136	10.7038	11.9669	9.22481	13.4452	11.97	9.74684	13.0191	10.9572	11.0129	12.7393	15.4965	13.9202	12.0328	12.8875	13.6665	13.7719	12.7059	12.0992	12.5849	12.3894	13.1175	12.4579	11.1576	12.4019	12.4005	11.9448	12.9536	14.0466	12.9265	15.3415	0.0435477	0.0371585	0.087389	0.063655	0.0374532	0.0581162	0.0692124	0.0459016	0.040404
AT1G04970	15.6127	12.966	16.6405	18.9025	18.6262	14.5668	19.6132	19.4831	19.4814	16.1475	17.8369	18.9231	15.827	15.9872	16.0956	15.7552	16.5144	15.6241	18.5657	13.9086	17.1059	17.1127	18.7478	19.7789	18.5018	18.682	20.8904	17.6042	19.7582	19.6239	19.5912	19.2376	19.0059	19.4913	17.0096	20.2643	13.4563	15.3874	12.7742	0.0294047	0.0214936	0.0404973	0.0342231	0.0252809	0.0280561	0.0310263	0.0327869	0.0454545
AT1G04980	8.45592	8.82092	6.34363	5.11886	7.91221	7.32596	6.84171	7.30537	6.95423	7.84086	8.05641	8.25121	21.846	21.9356	17.9679	32.1604	32.9931	32.9987	25.7416	21.7619	23.9839	13.1301	11.9685	15.4905	11.1825	10.9961	11.9564	10.0499	10.7442	11.8007	10.1055	9.28515	8.09996	6.4702	7.37	7.659	6.69712	7.8953	9.08714	0.00551338	0.00874317	0.0131439	0.0109514	0.0337079	0.00801603	0.0143198	0.0590164	0.020202
AT1G04985	42.2177	42.5506	49.1671	37.8633	37.7841	40.706	35.1502	34.5908	34.6632	33.8854	37.1759	30.3451	35.6873	36.3496	35.422	41.8145	42.2827	39.0376	53.5262	51.3621	56.3314	40.874	49.4817	49.9274	51.1218	48.1828	51.7036	48.4087	49.0442	49.3942	43.1263	45.545	45.4771	39.3398	40.6999	39.9241	37.487	42.2954	39.7641	0.0581702	0.0444444	0.094849	0.073922	0.0468165	0.0641283	0.071599	0.0557377	0.0454545
AT1G04990	4.57759	5.23606	4.4934	7.43942	7.82071	8.61369	13.283	13.3846	13.847	22.2136	26.4449	22.2149	29.2639	27.2936	23.585	23.2648	27.9459	22.0805	18.6075	19.0076	18.3911	17.4273	18.176	16.5703	16.5746	23.0694	19.2157	19.6941	16.2036	17.8384	14.0997	12.4229	13.0687	8.25881	8.19281	8.60916	5.53981	4.67593	5.75233	0.0107871	0.0182149	0.0358792	0.0410678	0.0205993	0.0400802	0.0119332	0.0557377	0.0353535
AT1G05000	0.927395	0.360671	0.760213	0.235606	0.222147	0.339045	0.707705	0.621544	0.673278	0.72575	0.700607	0.487716	0.710847	0.64829	0.961924	1.27776	1.07486	1.78936	4.74294	3.24523	3.15297	2.63321	3.57715	3.57025	3.97555	4.79963	3.15416	4.16015	5.42986	3.29129	5.67453	3.88057	5.44858	5.2586	5.8315	5.76391	1.65911	1.32625	1.44963	0.00255693	0.00218579	0.0181172	0.0054757	0.00187266	0.00400802	0.0071599	0	0.010101
AT1G05010	97.0703	118.46	108.675	150.415	126.296	113.476	141.412	143.924	147.008	166.404	193.824	184.575	239.33	213.663	226.021	249.226	245.866	255.213	290.689	291.586	281.512	157.375	158.641	144.872	164.651	146.945	169.855	115.629	165.895	157.942	111.059	135.444	152.651	151.581	129.795	135.106	110.87	104.485	94.8125	0.0663204	0.117304	0.100888	0.129363	0.071161	0.138277	0.0644391	0.0393443	0.0353535
AT1G05020	0.415758	0.431177	0.243435	0.475308	0.497951	0.455989	0.679863	0.789488	1.20734	0.92185	1.25635	1.31188	1.00156	0.871899	0.574983	0.429622	0.43806	0.71305	1.31628	1.30436	1.26205	0.555522	0.728936	0.776032	0.274195	0.697852	0.808019	0.973056	1.13598	0.68857	0.538139	0.401467	0.477907	0.42863	0.505994	0.596308	0.396687	0.552097	0.346603	0.000399521	0.0010929	0.00248668	0.00136893	0.00187266	0.00601202	0	0	0
AT1G05030	10.6079	8.84033	8.60003	11.1796	12.8446	13.0691	12.009	13.8022	12.5532	19.6132	16.8579	18.3912	24.1885	23.6993	20.5547	16.3956	16.6425	19.1803	20.8659	18.4264	18.6835	13.142	14.8515	14.6869	12.8131	14.3487	14.5843	12.0498	12.1336	13.928	10.2875	9.38026	10.273	11.5973	8.57134	8.70795	10.7052	11.193	10.6899	0.028366	0.0284153	0.0536412	0.0540726	0.0337079	0.0741483	0.0357995	0.0262295	0.0252525
AT1G05040	0	0	0	0	0	0	0	0	0.181183	0	0	0	0.163965	0.174459	0.172573	0	0.157773	0.160509	0	0	0	0	0	0	0	0	0	0	0	0	0	0	0	0	0	0	0	0.152957	0	NA	NA	NA	NA	NA	NA	NA	NA	NA
AT1G05055	9.79835	7.54768	8.81358	10.6426	9.01418	9.34479	8.05002	8.08966	9.27846	10.7424	11.4175	8.96165	9.87396	10.9195	9.98315	11.5762	11.5209	10.6552	10.7209	10.3667	11.1214	10.7916	12.6147	11.762	12.331	11.3219	12.5056	7.89342	10.5315	9.99541	10.1928	8.98923	6.34794	9.15012	9.07336	8.91072	8.46822	9.71875	7.25107	0.00846984	0.00327869	0.0127886	0.00889802	0.0121723	0.00400802	0.00954654	0	0.00505051
AT1G05060	14.8125	13.397	14.2534	17.6489	15.8155	14.2729	18.0257	20.6501	13.8937	14.2277	23.2975	17.2102	21.5005	16.455	17.9975	18.4575	18.9947	19.3241	17.3378	16.7652	14.5001	15.7262	16.7767	17.4142	17.7962	12.3672	17.2951	15.0048	13.5954	17.523	16.2137	13.0591	13.1991	10.5359	14.2077	10.8422	12.4623	13.8405	12.8034	0.0111067	0.00582878	0.0202487	0.0123203	0.011236	0.0140281	0.00954654	0.00983607	0.0252525
AT1G05061	0.108854	0.564455	0.382417	0.138272	0.521495	0.663263	0.356004	0.121591	0.263422	0.425928	0.117478	0.715577	0.834363	0.887759	0.501808	0.749893	0.802851	0.466727	0.795296	0.788094	0.132172	0.545427	1.27234	0.634941	1.07685	0.456779	0.661112	2.54766	0.424889	0.386318	0.768523	0.817539	0.973201	0.224448	0.772797	0.520419	0.778956	0.222385	0.113435	0.00183779	0.00510018	0.0071048	0.0054757	0.00187266	0.01002	0	0.00327869	0.00505051
AT1G05065	5.18766	11.2085	6.07497	6.58967	24.8529	27.3946	32.0471	23.1786	18.8309	24.8093	22.3946	13.6409	11.361	26.1907	23.9147	19.8543	5.46594	7.41429	10.5282	18.7791	29.3951	25.9935	10.106	16.1384	20.9079	7.25626	10.5022	13.4904	6.74967	8.18257	12.2085	7.42124	6.6257	7.13104	5.26132	4.13361	8.24951	5.29911	9.00995	0.0039153	0.00910747	0.00781528	0.00889802	0.00561798	0.01002	0.00238663	0.00327869	0.010101
AT1G05070	34.7716	29.7575	30.8574	28.1232	31.397	37.5735	25.7646	29.1301	21.6938	25.8648	22.1347	22.3222	27.6637	27.3769	26.1417	28.2272	28.4794	24.3142	23.982	22.6176	25.0683	24.9545	29.2119	25.6696	30.4567	22.2286	29.8624	22.2526	21.9138	23.4594	25.0926	21.8596	22.0317	24.5056	23.1429	20.4552	28.3492	31.9112	29.4408	0.0381942	0.0302368	0.0678508	0.0444901	0.0468165	0.0480962	0.0334129	0.0229508	0.020202
AT1G05080	0	0	0	0	0	0	0	0	0	0	0	0	0	0	0	0	0	0	0	0	0	0	0	0	0	0	0	0	0	0	0	0	0	0	0	0	0	0	0	NA	NA	NA	NA	NA	NA	NA	NA	NA
AT1G05085	0	0	0	0	0	0	0	0	0	0	0	0	0	0	0	0	0	0	0	0	0	0	0	0	0	0	0	0	0	0	0	0	0.668285	0.539441	0	0	0	0	0	NA	NA	NA	NA	NA	NA	NA	NA	NA
AT1G05090	3.36104	3.81971	3.15968	4.09476	3.73558	2.56912	2.57197	2.82492	1.70879	2.57158	7.36099	4.23817	3.77068	3.98865	2.3488	4.2201	2.32914	3.73734	5.25087	4.05269	3.04444	0.897848	5.5866	7.11216	4.68476	3.7761	2.21579	5.15589	4.29621	4.75758	4.23041	3.09761	4.38463	3.13768	2.91394	5.03114	1.90143	2.36344	2.60493	0.00223732	0.00255009	0.00639432	0.00410678	0.00468165	0.00200401	0	0.00655738	0
AT1G05100	0.3433	0.22252	0.301515	0.32706	0.822339	0.732123	0.561378	0	0.519233	0	0.555747	0.902707	0.657848	0.199985	0.296735	0.886872	0.633003	0.643979	0.940569	0.517806	0.937894	0.143346	0	0.200246	0.754696	0.120048	0.417	1.17173	0.446668	0.913769	0.504947	0.460417	0.657697	0.442412	0.174088	0.20516	0.818884	0.438345	0.804932	0.000159808	0	0.00248668	0.00205339	0.00093633	0.00200401	0	0.0131148	0
AT1G05120	8.14701	8.10969	7.75165	8.22361	8.10233	7.62343	9.39698	9.9128	10.2098	11.2901	11.5401	11.1895	11.0317	13.7293	8.97011	11.108	10.6534	10.8381	13.7292	12.025	13.4694	10.6306	12.5409	12.8986	10.2743	11.4974	11.7073	9.57636	10.3635	11.5309	10.3568	10.7703	9.38345	10.5366	7.78317	7.95519	8.80571	8.65641	7.80764	0.0288454	0.0408015	0.0714032	0.0718686	0.0430712	0.0661323	0.0357995	0.104918	0.0707071
AT1G05135	6.15029	6.591	4.70547	4.58331	6.58045	10.4929	4.38046	10.6255	9.32697	9.30518	9.11556	10.3502	12.1222	10.4139	14.1762	10.8277	7.17143	7.38368	19.7712	20.1859	18.5201	19.1749	23.1957	23.438	16.6753	19.729	16.535	21.2717	16.111	19.7899	19.0091	14.7812	12.8825	11.2442	14.0554	13.3298	6.94401	8.20903	9.31457	0.0540152	0.158834	0.127886	0.329227	0.154494	0.322645	0.0453461	0.0721311	0.0606061
AT1G05136	0	0	0	0	0	0	0	0	0	0	0	0	0	0	0	0	0	0	0	0	0	0	0	0	0	0	0	0	0	0	0	0	0	0	0	0	0	0	0	NA	NA	NA	NA	NA	NA	NA	NA	NA
AT1G05140	67.8375	54.6789	58.0369	52.4171	51.7803	48.4876	47.4376	45.3865	46.7825	47.2195	45.3686	43.6242	52.5747	57.1678	46.9899	56.8224	61.0328	67.5919	52.4731	47.7567	52.4946	66.1032	67.7883	64.6232	67.6885	59.4894	62.1635	58.5446	66.129	59.71	54.7599	55.1349	69.9424	55.8778	51.6898	51.9255	54.9164	59.0264	60.0702	0.0470635	0.0287796	0.0642984	0.0342231	0.0346442	0.0440882	0.0310263	0.0393443	0.0151515
AT1G05150	18.9648	17.2761	17.0866	16.8245	16.3296	14.0749	15.5339	13.4355	15.2567	17.6045	14.3455	14.7807	15.2661	16.9995	14.6498	18.6752	17.0298	21.3908	25.1319	21.2347	25.1849	23.4568	23.7646	22.2837	21.5969	23.038	22.7456	19.9937	22.4966	19.2012	21.9538	22.5108	22.3889	22.9339	17.5013	21.0743	19.4805	19.7782	17.2916	0.0417899	0.0335155	0.0944938	0.0554415	0.076779	0.0541082	0.0692124	0.052459	0.040404
AT1G05160	8.62581	5.59108	6.82978	6.53685	6.16344	5.37529	7.64034	5.58398	6.64177	7.35117	7.29925	8.69889	6.65461	8.85059	8.41603	8.38451	7.79754	10.2443	12.0551	9.5213	8.86687	13.0153	11.629	11.7781	10.2894	9.52892	9.22742	9.74998	9.62887	9.85634	8.53514	9.14962	9.51462	9.95396	10.488	9.72399	6.37135	7.10898	7.15019	0.0384339	0.0306011	0.0774423	0.0410678	0.0477528	0.0300601	0.0620525	0.0655738	0.0505051
AT1G05170	20.9705	15.9614	19.3562	12.212	11.5144	11.5787	10.5419	10.6759	10.4081	11.2192	12.3171	12.7876	10.5887	12.5109	9.58949	11.6192	15.7571	13.921	8.35206	5.29149	6.14383	5.63408	6.89997	6.95225	8.21901	6.29117	6.69249	6.79842	7.46125	8.38012	6.68164	7.66073	5.88809	7.82486	5.81599	6.85409	20.9876	18.9516	16.4044	0.0272473	0.0397086	0.0568384	0.0821355	0.0280899	0.112224	0.0310263	0.042623	0.040404
AT1G05180	13.8457	15.0967	14.3915	16.6333	14.6547	13.7991	18.7798	18.9426	16.3635	22.8184	21.7769	23.3543	24.3282	22.6339	23.688	24.462	22.7309	25.0809	29.4718	28.8164	27.4983	29.4893	25.4672	26.9832	22.1795	25.1468	22.0982	23.1316	21.7852	23.2993	19.8284	19.7496	25.0864	22.2969	17.5802	16.7412	12.865	14.6366	15.7706	0.0230124	0.0167577	0.0397869	0.0308008	0.0327715	0.0380762	0.0167064	0.0196721	0.030303
AT1G05190	712.198	775.822	651.446	615.568	684.256	746.839	699.068	675.894	644.342	702.882	659.784	680.721	765.607	725.096	797.002	783.242	736.692	768.646	765.759	768.79	749.149	859.958	840.057	847.486	940.857	857.754	858.405	994.932	896.036	830.976	894.278	951.405	974.505	842.091	969.132	971.923	767.188	821.44	770.073	0.27511	0.140255	0.287744	0.189596	0.266854	0.228457	0.143198	0.190164	0.20202
AT1G05200	30.0242	29.4356	31.0336	30.1436	31.8481	30.79	28.9557	35.6565	32.6485	33.5433	32.8254	31.9516	23.4125	24.174	21.518	26.8659	23.4802	25.2754	24.4588	20.9306	22.7073	22.4831	26.0475	27.0161	27.7719	26.7902	29.5928	26.0194	25.8994	27.467	26.8601	25.3637	27.2699	21.2348	21.6239	19.6165	27.7635	27.7777	27.6788	0.190651	0.138069	0.257549	0.162902	0.102996	0.168337	0.21957	0.131148	0.156566
AT1G05205	27.267	26.0106	27.4123	26.794	26.4957	36.99	30.2862	33.3307	28.635	27.1761	24.9853	41.9368	36.8991	33.8659	32.0176	37.5093	34.6924	31.7094	30.6966	38.7993	37.7932	39.097	38.185	45.6136	38.1709	38.1398	46.5563	42.6448	38.1546	48.9933	40.8626	38.087	40.7393	35.0064	40.1768	34.7423	24.8504	28.3783	38.3327	0.0190172	0.00655738	0.0269982	0.017796	0.0421348	0.01002	0.00477327	0.0229508	0.0252525
AT1G05210	4.03197	5.22689	8.12118	6.14598	7.72653	7.86158	6.68115	8.46704	7.61063	10.9384	7.13631	8.90574	8.83001	11.462	10.7805	7.407	8.32659	9.33536	9.23016	11.8711	11.5538	5.92614	6.40936	9.40735	7.62279	11.5051	6.66067	5.34741	5.03617	6.2961	6.45236	5.36422	5.97361	5.98581	5.72492	4.81911	6.53995	5.10706	8.23524	0.00647223	0.00400729	0.0142096	0.0130048	0.0177903	0.00400802	0.00238663	0.00983607	0.020202
AT1G05220	0	0	0	0	0.217977	0	0	0	0.220212	0.237375	0	0	0	0.21204	0.209748	0	0.383519	0.195085	0.221614	0	0	0.911919	0.212726	0.212316	0	0	0	0.35496	0	0	0.428307	0.195268	0	0.187632	0.184581	0.217527	0	0.371813	0.189656	NA	NA	NA	NA	NA	NA	NA	NA	NA
AT1G05230	11.3256	10.0127	11.4799	9.57526	9.20617	7.87378	8.94631	8.62744	8.98609	9.54113	8.89666	9.12949	11.2224	11.1186	10.5276	13.4727	11.4637	12.6575	13.9719	10.7537	12.6246	13.6445	13.1511	15.0318	14.1631	10.9075	15.1552	13.1086	12.1268	11.5092	10.006	12.3905	12.4732	12.5951	10.9592	10.6962	11.249	10.7724	12.4601	0.0388334	0.121311	0.0880995	0.19781	0.0749064	0.268537	0.0238663	0.052459	0.0505051
AT1G05240	0.341708	0	0.400155	0	0.204631	0.208208	0.186258	0.190845	0.20673	0.445683	0.18439	0.22463	0.280627	0	0.393812	0.490421	0.270029	0.274711	0.312069	0.721567	0.103727	0.285362	0.998512	0	0	0.119491	0.207533	0.83307	0	0.202118	0.502605	0	0	0.176144	0.17328	0.306313	0.203771	0	0.178044	NA	NA	NA	NA	NA	NA	NA	NA	NA
AT1G05250	0	0	0	0	0	0	0	0	0	0	0	0	0	0	0	0	0	0	0	0	0	0	0	0	0	0	0	0	0.308018	0	0	0.338665	0	0	0	0	0	0.241822	0	NA	NA	NA	NA	NA	NA	NA	NA	NA
AT1G05260	2.09711	1.6548	2.4558	2.08477	5.67862	2.11115	1.59038	1.12032	1.65486	2.37845	3.54248	1.5584	1.19808	0.743608	1.05081	1.98907	1.72925	2.44339	1.33232	0.550105	1.21782	1.82745	2.34462	1.48916	1.4031	3.44348	1.77204	2.13398	0.593162	1.83367	1.18018	1.36958	1.28099	1.50403	2.40431	1.30775	3.3711	2.32844	4.37072	NA	NA	NA	NA	NA	NA	NA	NA	NA
AT1G05270	25.9125	26.1494	25.4386	23.4548	24.6238	21.9343	23.597	23.7449	24.9703	24.7914	21.0997	24.2763	25.4008	25.2186	23.2472	26.9904	24.0328	28.0255	33.4426	28.7399	29.1084	29.4144	32.7362	29.0528	32.661	29.5171	28.554	24.059	28.8696	29.0021	26.3829	27.0529	28.3394	27.8346	26.4379	27.5403	23.41	22.5068	25.4669	0.0364363	0.028051	0.0632327	0.0410678	0.0383895	0.0480962	0.0453461	0.0590164	0.0555556
AT1G05280	0	0	0	0	0	0	0	0	0	0	0	0	0	0	0	0	0	0	0	0	0	0	0	0	0	0	0	0	0	0	0	0	0	0	0	0.0847986	0	0	0	NA	NA	NA	NA	NA	NA	NA	NA	NA
AT1G05290	0	0	0	0	0	0	0	0	0	0	0	0	0	0	0	0	0	0	0	0	0	0	0	0	0	0	0	0	0	0	0	0	0	0	0	0	0	0	0	NA	NA	NA	NA	NA	NA	NA	NA	NA
AT1G05291	0	0	0	0	0	0	0	0	0	0	0	0	0	0	0	0	0	0	0	0	0	0	0	0	0	0	0	0	0	0	0	0	0	0	0	0	0	0	0	NA	NA	NA	NA	NA	NA	NA	NA	NA
AT1G05300	1.72278	1.21819	0.825319	1.09419	2.34473	1.71771	3.15862	2.974	4.0743	5.10679	4.81719	3.50048	4.5446	5.83902	2.9782	1.61839	2.31024	2.43424	2.19315	3.30718	2.37708	2.48503	2.65438	2.46655	2.15186	1.86208	1.42679	2.5964	1.5283	2.03802	2.11932	2.7726	1.70026	1.13026	1.35014	1.40394	0.373581	1.35984	1.14245	0.00255693	0.00437158	0.025222	0.0164271	0.00187266	0.01002	0.0071599	0.0721311	0
AT1G05310	0.890152	1.36377	1.3267	5.34524	2.13226	1.57784	3.79341	2.62135	2.64371	2.9553	2.88202	1.48951	1.50638	1.97991	1.77198	0.65039	0.852639	2.60227	2.562	3.51526	2.94774	4.18991	2.27008	2.45451	2.13477	2.6034	2.1625	1.42047	4.52742	3.15911	2.19009	2.51789	3.9275	6.92456	3.5291	2.32131	1.64074	1.81855	2.69851	0.00175789	0.00510018	0.00390764	0.00616016	0.00187266	0.00400802	0	0.00983607	0.0454545
AT1G05320	7.15923	6.93628	6.08926	11.7744	9.20639	7.39283	13.268	11.1115	10.9421	11.7458	15.2902	12.1868	11.6765	13.3457	10.1616	11.3349	10.6797	15.227	12.1588	10.3665	11.621	14.223	13.1246	11.8685	12.4252	11.0154	12.4035	10.0682	14.6097	10.4752	9.88734	8.85367	9.96194	10.6052	7.5284	7.8363	7.86446	7.35153	7.85317	0.0285258	0.0947177	0.100533	0.155373	0.0571161	0.172345	0.0238663	0.052459	0.0454545
AT1G05330	0	0	0	0	0	0	0	0	0	0	0	0	0	0	0.987277	0	0	0	0	0	0	0	0.500649	0	0	0	0	0	0	0	0	0	0	0	0	0.511947	0	0	0	NA	NA	NA	NA	NA	NA	NA	NA	NA
AT1G05340	1.25905	0.699505	1.89565	1.14237	1.07711	1.7535	0.980401	0.401819	0.870527	1.17297	0.388227	0.472952	0.787803	0.628664	1.45103	0.413027	0.947561	0.771194	1.53312	1.73627	3.7127	2.10287	1.05117	1.04914	0.395405	0.251586	1.74781	2.4556	1.87217	0.851106	1.69315	2.31575	3.44585	1.85433	2.37143	1.50484	0.214517	0.183728	0.937165	0.00119856	0	0.00071048	0.00136893	0.00280899	0	0.00238663	0	0
AT1G05350	14.897	15.4662	14.9528	16.957	15.6794	16.2678	17.2243	16.496	17.4788	20.9438	22.4802	21.5359	24.3623	22.2398	22.594	23.1017	24.7332	24.3326	34.709	30.4261	32.6527	29.5126	30.2265	29.7168	29.2046	25.618	28.2	24.6523	22.3192	24.1838	22.3856	20.965	23.8861	20.7435	18.9674	20.6571	19.2284	16.798	14.6502	0.0290851	0.0251366	0.0586146	0.0595483	0.0271536	0.0440882	0.0286396	0.0557377	0.020202
AT1G05360	11.5666	9.99631	11.2505	12.1234	12.642	12.5549	11.507	9.03692	12.1599	12.1183	9.89087	10.7198	9.41254	9.13124	9.90665	10.4501	9.65641	11.7886	9.69747	11.135	10.9746	13.5125	13.298	9.88049	11.4632	11.5816	12.3607	10.7248	9.45722	10.0193	9.51976	8.68023	9.04135	9.83952	9.16673	9.51863	11.1567	10.3947	10.275	0.0127847	0.0112933	0.0255773	0.0171116	0.0290262	0.0220441	0.0071599	0.0196721	0.0151515
AT1G05370	2.37235	1.58431	2.18882	1.73504	2.23864	1.57692	1.09719	1.84692	2.08763	1.96904	2.17237	2.45743	2.36156	1.59137	2.81694	3.21909	3.02983	2.69707	2.53861	2.34213	1.92037	2.88169	3.10903	3.94169	2.68665	3.41889	3.05629	2.24337	1.77717	3.14663	1.9456	3.47092	1.65272	2.51992	1.89567	2.23402	2.40072	2.12958	1.87287	0.00143827	0.0010929	0.00639432	0.00342231	0.0102996	0.00200401	0	0.00655738	0.00505051
AT1G05380	10.9587	10.0908	11.9518	11.6799	11.2099	8.54003	8.51136	9.90304	10.4428	11.8701	12.4106	11.2542	9.81092	12.5211	9.59419	12.0963	10.9023	15.0489	17.8686	16.0893	17.3038	14.6112	13.8535	14.2109	11.8387	14.2759	13.2541	12.3379	12.8814	11.4339	13.5867	11.127	13.3056	14.3285	10.9235	10.2311	11.6957	9.77681	10.7091	0.119616	0.126412	0.228774	0.202601	0.171348	0.216433	0.131265	0.262295	0.19697
AT1G05385	53.0319	44.9593	48.6963	44.4818	48.7965	48.2133	52.3072	53.5954	49.297	46.7711	46.1501	48.9172	44.0594	49.4289	48.5065	40.9795	43.4596	47.642	44.4857	40.4262	47.221	46.6773	55.886	49.6897	67.9142	54.6332	58.6908	67.3127	69.8761	52.9771	62.9964	63.9435	73.5383	56.7567	60.2733	63.5862	44.3748	46.2605	43.1583	0.0355573	0.0218579	0.044405	0.0294319	0.0168539	0.0340681	0.0167064	0.0327869	0.040404
AT1G05390	0	0	0	0	0	0	0	0	0	0	0	0	0	0	0	0	0	0	0	0	0	0	0	0	0	0	0	0	0	0	0	0	0	0	0	0	0	0	0	NA	NA	NA	NA	NA	NA	NA	NA	NA
AT1G05400	0.808823	0.748947	0.676548	1.02741	0.138389	0.844849	0.629818	0.516264	0.419426	0.904228	0.1247	0.759571	0.88566	1.61544	0.665824	1.06133	0.486978	0.495422	0.984889	0.418273	0.982088	0.385973	0.945392	1.07836	0.635029	0.646483	0.842109	0.676073	1.05236	0.546758	0	0.619858	0.295152	0.476495	1.05468	0.552414	0.275615	0.708172	0.240817	0.000878945	0.0010929	0.00390764	0.00136893	0.00468165	0	0	0.00327869	0
AT1G05410	11.2203	12.0697	12.79	9.62817	10.5793	11.4915	9.75953	9.26657	10.4712	10.1974	8.82431	8.94531	8.56117	9.03951	9.07937	9.86767	7.98629	10.9397	11.9913	10.2263	11.8122	12.8591	11.5802	11.0008	9.31546	13.0231	10.9468	13.1535	9.55134	11.932	12.009	10.5017	11.5865	12.3676	11.3797	13.6248	10.2501	11.4004	11.5681	0.015022	0.0134791	0.0291297	0.0136893	0.0224719	0.0220441	0.0143198	0.0262295	0.020202
AT1G05420	3.248	3.21985	2.68486	1.45616	4.80544	3.25962	4.99882	4.69511	3.46766	3.73791	1.64956	6.02866	2.51051	2.67117	2.42211	2.6324	3.01961	3.48157	1.62854	2.30542	3.71179	1.27643	2.67982	2.22888	1.47005	1.87071	2.32075	2.98108	0.994347	2.48622	1.57372	1.22994	1.95217	1.18185	3.48789	0.685074	2.96229	3.51294	3.18558	0.00215741	0	0.00319716	0	0.00187266	0.00400802	0	0	0
AT1G05430	32.0406	28.3326	29.5695	26.2797	28.5906	32.064	32.6162	25.4794	28.4987	26.9836	27.8235	29.5715	29.0434	31.6437	30.8126	35.0825	32.4179	32.4115	34.752	33.0291	31.8191	37.5666	28.894	34.4079	33.4691	34.2806	32.3467	28.3486	30.921	28.9925	31.335	32.8972	29.6756	28.6575	29.2676	30.6873	26.8255	21.8916	29.4089	0.0190971	0.0142077	0.0344583	0.0225873	0.0224719	0.0200401	0.0143198	0.0131148	0.0252525
AT1G05440	2.21904	1.61813	1.54292	2.73067	3.07301	2.61969	3.17508	1.39426	3.27234	3.88916	2.09549	3.64686	1.97425	3.79723	3.35659	2.78669	1.82662	4.98024	2.53321	2.42659	1.3472	3.24299	1.54002	2.34603	2.28668	2.61891	2.02157	2.02873	1.62405	2.379	1.79515	1.93444	1.94849	2.78819	3.02418	2.9009	1.40599	1.91254	2.38469	0.0019177	0.0010929	0.00568384	0.0054757	0.0177903	0.00400802	0.00238663	0.00327869	0.00505051
AT1G05450	0	0.373069	0	0	0	0	0	0.321455	0	0	0	0.378361	0	0.167644	0	0	0.15161	0	0.876068	0	0	0	0.168187	0	0	0.201268	0	0.280641	0	0	0.507945	0	0	0	0.291869	0.171982	0.171614	0	0.149946	NA	NA	NA	NA	NA	NA	NA	NA	NA
AT1G05460	5.33521	5.37521	5.46679	6.99808	6.9456	6.11296	5.37368	5.24692	6.4555	6.7317	6.6028	6.86197	6.66755	6.92534	4.77863	5.92595	6.26297	7.92562	6.28474	5.87795	5.28107	7.21591	6.57496	6.42697	5.76873	6.32703	6.58622	7.23869	7.92253	6.44868	6.14141	6.12867	6.51789	7.08475	5.49919	4.99051	4.91066	5.30174	5.37843	0.0347583	0.0309654	0.0802842	0.0431211	0.0599251	0.0501002	0.0310263	0.0393443	0.0606061
AT1G05470	9.55202	10.2792	11.0994	9.41637	10.4686	9.03365	6.6339	6.83848	7.98779	8.1293	7.28381	8.92187	6.01721	7.82024	8.20326	9.48523	8.23805	9.44828	10.1044	9.65691	8.91139	9.97888	10.9062	9.98166	9.48591	9.33718	10.1691	9.92638	7.29374	9.94741	10.8926	9.65499	10.4099	11.4447	11.7075	9.52135	8.84116	10.5107	10.0693	0.0205354	0.0571949	0.0586146	0.0588638	0.0646067	0.0581162	0.0071599	0.0262295	0.0909091
AT1G05490	0.272023	0.298388	0.269543	0.34554	0.400986	0.356995	0.273737	0.350598	0.37978	0.245627	0.5194	0.385153	0.458254	0.292548	0.289386	0.408428	0.264568	0.560741	0.382197	0.403986	0.254074	0.559183	0.586992	0.341751	0.391002	0.526838	0.305004	0.489734	0.108901	0.445569	0.221599	0.314309	0.267253	0.345164	0.297108	0.175069	0.199651	0.256493	0.261665	0.00151818	0.00255009	0.0124334	0.00273785	0.0215356	0.00601202	0.00238663	0.00655738	0.0353535
AT1G05500	23.5165	21.615	20.767	28.0969	26.9536	27.7183	30.8376	32.0816	30.4953	27.7181	27.5639	28.8275	22.69	27.6231	24.4921	25.5623	25.6919	28.1004	27.0513	24.8293	25.7456	26.8021	25.1779	24.5109	23.3593	23.2549	24.7017	27.4443	25.456	26.1095	23.192	25.6449	25.9117	25.1389	22.0421	23.9605	22.4148	21.4621	23.7529	0.0404315	0.0349727	0.0689165	0.0732375	0.0543071	0.0521042	0.0190931	0.0393443	0.040404
AT1G05510	0	0	0	0	0	0	0	0	0	0	0	0	0	0	0	0	0	0	0	0	0	0	0	0	0	0	0	0	0	0	0	0	0	0	0	0	0	0	0	NA	NA	NA	NA	NA	NA	NA	NA	NA
AT1G05520	13.3872	13.4536	14.9542	16.8092	15.0173	13.4932	15.8139	14.9967	16.4317	19.7251	21.6093	20.4921	19.8129	21.4404	18.8077	20.8192	20.1215	22.869	23.7239	24.9057	25.0618	21.4574	21.4648	22.4135	19.0828	21.5316	21.8847	17.7578	19.3758	17.6625	17.3869	16.5986	16.8026	17.6201	14.5947	13.3263	14.8622	14.6207	15.1567	0.0258889	0.0229508	0.0564831	0.0403833	0.0496255	0.0541082	0.0286396	0.0459016	0.0454545
AT1G05530	0.078777	0.102123	0	0	0	0	0.171759	0	0	0	0.0850181	0.207144	0.258782	0	0.090789	0.271347	0.0830028	0	0	0	0	0	0.0920783	0.0919007	0.0865899	0	0	0	0.409987	0.0931921	0	0.0845213	0.100614	0.0813569	0	0	0	0.160939	0	NA	NA	NA	NA	NA	NA	NA	NA	NA
AT1G05540	18.4868	16.3858	16.3122	8.73789	9.98948	7.12534	4.87436	5.1865	5.61819	4.26166	7.23821	4.86111	6.21415	6.81219	6.54037	9.57636	9.51277	12.2585	7.74801	6.12153	7.20394	10.1966	9.64837	10.1313	11.5306	10.4637	9.92224	10.0622	11.4113	12.8167	10.4213	11.6242	10.6526	12.1447	8.1974	10.4827	17.3312	13.3506	15.8599	0.0143827	0.00619308	0.0209591	0.00821355	0.0093633	0.0140281	0.026253	0.00983607	0.0151515
AT1G05550	1.11984	0.597765	0.61712	0.0836756	0.0788957	0.561923	0.143624	0.147161	0.47823	0	0	0.259819	0.144261	0.153494	0.151834	0.226899	0.277626	0	0.240637	0.238458	0.0799841	0.440087	0.84695	0	0.36203	0.0921401	0.0800144	0.256953	0.171415	0.0779267	0.697607	0.141352	0.2524	0.27165	0.267233	0.0787329	0.94277	0.403729	0.343225	0.00231722	0.000728597	0.0035524	0.00273785	0.00187266	0	0.00238663	0	0.00505051
AT1G05560	31.7318	27.781	32.6958	19.9812	18.1531	16.1081	15.1871	21.3709	18.8556	21.1057	18.4181	24.3616	24.6692	24.9658	31.6103	35.4434	32.8683	32.1979	31.6834	25.6686	29.1628	35.3125	26.4895	34.8516	27.0093	31.4538	37.3859	35.1162	26.7354	29.4736	36.3796	32.1717	30.6956	32.1792	31.6484	33.1258	22.8403	25.2149	19.5342	0.021654	0.00801457	0.0312611	0.0212183	0.011236	0.01002	0.00954654	0.0163934	0.00505051
AT1G05562	13.1942	7.82105	18.1301	9.899	13.4894	14.9148	14.796	15.9207	12.9399	9.59949	14.1553	8.89941	16.4848	17.8688	16.9418	18.41	19.0215	18.4659	18.95	14.4717	17.3087	17.7782	27.8654	14.4314	17.738	19.4801	20.2403	14.7299	23.0215	25.3536	15.0119	18.1955	23.5801	14.6642	10.7482	9.3303	17.3732	12.617	15.5664	0.0282861	0.0127505	0.0436945	0.0143737	0.0131086	0.01002	0.0286396	0.0295082	0.0252525
AT1G05570	6.47319	6.07598	6.86525	6.94269	7.16779	5.13492	7.60604	8.11738	9.64276	11.9873	12.7363	11.1802	13.8252	16.631	9.13174	15.1275	14.6543	18.8196	23.777	17.9798	19.8536	17.2884	18.2552	17.7569	12.6362	14.4999	15.1137	11.3149	11.7991	12.6785	11.4793	9.3531	10.4515	10.0262	8.03607	6.95227	5.40788	6.4875	7.20698	0.0329205	0.0440801	0.085968	0.0568104	0.0730337	0.0861723	0.0930788	0.0557377	0.040404
AT1G05575	0.309028	0	0.361885	0	0.740243	0	0.336889	1.72593	0.747835	1.20918	1.00053	0.812588	2.03031	1.08012	1.78074	1.06444	0.65121	0.331251	1.88149	2.61023	2.25136	2.06457	2.16724	1.44204	0.679353	1.29676	1.12611	0	1.20623	2.19345	1.81815	0.331562	1.18408	0.637192	0.940249	0.738715	0.368566	0	0	0.00143827	0.00364299	0.00284192	0.0143737	0	0	0.00238663	0	0
AT1G05577	0.141351	0.183242	0.165528	0.179553	0.253944	0	0.154095	0.0789452	0	0.184362	0	0.185841	0	0.0823423	0.0814523	0.0811472	0	0.227274	0	0	0	0	0.082609	0.0824497	0	0.0988579	0	0	0	0.250825	0	0	0	0	0	0.25342	0.0842922	0.216582	0.0736498	NA	NA	NA	NA	NA	NA	NA	NA	NA
AT1G05580	0	0	0	0	0	0	0	0	0	0	0	0	0	0	0	0	0	0	0	0	0	0	0	0	0	0	0	0	0	0	0	0	0	0	0	0	0	0	0	NA	NA	NA	NA	NA	NA	NA	NA	NA
AT1G05590	11.0108	10.0721	11.6103	14.5315	12.4454	11.1527	12.731	12.8316	13.3805	11.0662	13.6836	12.3457	11.2217	13.6059	10.9868	14.503	10.597	13.4376	12.8853	12.481	10.302	11.3049	10.9757	12.2891	11.6837	12.0678	13.5483	10.877	12.8377	10.3754	8.86188	11.0466	10.7756	10.074	8.41162	8.83055	10.7445	11.1013	11.5735	0.0146225	0.0123862	0.0312611	0.0205339	0.0262172	0.0180361	0.0190931	0.0327869	0.020202
AT1G05600	4.50614	4.52517	4.83095	5.40149	6.38517	4.09916	5.46592	4.39536	5.68272	5.96005	5.13712	5.92444	5.90716	3.69718	4.09608	4.80944	4.74786	5.23838	4.48238	5.51394	6.01088	5.61816	5.86046	6.73763	6.4878	6.65809	5.24224	7.17945	5.69779	5.10546	6.79594	5.51567	6.64693	7.00121	5.40692	4.77899	4.31459	4.21397	5.82011	0.00846984	0.00582878	0.0131439	0.0116359	0.0121723	0.01002	0.00954654	0.00327869	0.00505051
AT1G05610	0.509188	0.471494	0.937013	0.831601	0.435609	0.443223	0.317198	0.731272	0.528092	0.474375	0.628033	0.765091	0.477909	0.338995	0.502997	0.334075	0.613145	0.233917	0.885756	0.965509	0.706589	0.242986	0.595164	0.339437	1.11938	0.610482	0.441786	0.993104	0.851793	0.344207	0.513562	0.156091	0.464527	0.749934	0.368871	1.13025	0.60729	0.594432	0.833826	0.000559329	0	0.00248668	0	0.00187266	0	0	0.00655738	0
AT1G05615	0	0	0	0	0	0	0	0	0	0	0	0	0	0	0	0	0	0	0	0	0	0	0	0	0	0	0.349563	0	0	0.340442	0	0	0	0	0	0.343964	0	0	0	NA	NA	NA	NA	NA	NA	NA	NA	NA
AT1G05620	6.98557	8.06189	6.18518	8.54885	12.2438	9.44717	11.7946	13.0366	11.9571	11.2223	13.0554	15.0084	14.179	13.7961	14.727	13.3024	12.3868	14.154	13.0705	14.4941	14.7918	15.5091	14.2391	15.2054	15.2631	17.6357	17.4878	12.7937	12.9684	13.6051	11.7283	10.4198	12.6214	10.4515	10.8	10.793	7.82343	8.615	8.61117	0.00958849	0.00655738	0.016341	0.0136893	0.0252809	0.0400802	0.00954654	0.0196721	0.0151515
AT1G05630	8.08817	7.41082	8.00993	7.95923	9.32838	7.60532	5.17069	6.63649	6.37333	9.47479	10.5071	9.1898	12.3007	15.2983	9.6667	12.4394	14.6242	14.1553	16.7795	14.7298	15.5799	9.38122	10.9128	11.2121	8.36899	9.6024	10.0671	8.81252	7.82769	8.38694	7.34357	7.36554	7.46074	7.72092	6.17759	7.13103	7.59213	9.58793	7.90826	0.0210947	0.0520947	0.0557726	0.072553	0.0299625	0.0781563	0.0334129	0.052459	0.0454545
AT1G05640	1.47563	1.9838	2.11203	2.84636	1.89827	2.13126	1.37035	1.70934	1.38871	1.85335	1.65152	1.4371	1.79535	2.54699	2.64543	3.57679	2.13063	2.63625	3.7268	3.09952	3.11895	3.56	3.13017	3.44292	2.40293	1.91115	3.45206	2.98462	2.63104	3.23269	2.31515	2.756	2.65252	3.60609	2.38345	2.09032	1.30365	2.12143	2.10726	0.0038354	0.00327869	0.0206039	0.00752909	0.0131086	0.01002	0.0119332	0.0163934	0.0151515
AT1G05650	0	0	0	0	0	0	0	0	0	0	0	0	0	0	0	0	0	0	0	0	0	0	0	0	0	0	0	0	0	0	0.1099	0	0	0	0	0	0	0	0	NA	NA	NA	NA	NA	NA	NA	NA	NA
AT1G05660	0	0	0	0	0	0	0	0	0	0	0	0	0	0	0	0	0	0	0	0	0	0.155994	0	0	0	0	0	0	0	0	0	0	0	0	0	0	0	0	0	NA	NA	NA	NA	NA	NA	NA	NA	NA
AT1G05670	3.80161	2.91753	3.63271	4.05639	3.89752	3.89152	3.51442	3.8048	3.7535	3.7287	3.70893	3.67865	4.66229	3.9331	3.29473	3.98077	3.94145	5.0204	4.51806	3.41291	4.20978	5.23199	5.04783	5.07357	4.07836	4.38164	3.98973	4.80463	4.43187	4.35335	4.2586	4.11145	5.32156	3.66848	3.54715	3.56232	3.77233	3.07556	3.9616	0.0362765	0.0382514	0.0678508	0.0485969	0.0280899	0.0420842	0.0596659	0.052459	0.0252525
AT1G05675	0.49817	0.276775	0.16668	0.180801	0.340946	1.3009	0.23275	0.317977	0.258333	0.185644	0.0768054	0.0935669	0.155856	0.16583	1.96845	0.408558	0.0749848	0.228855	0.953248	0.257623	0.518475	0.594321	0.831836	1.0793	0.625803	0.199091	0.864452	0.416406	0.555574	0.841898	1.0049	0.381783	0.36358	0.146741	0.433067	0.680486	0.0848785	0.145392	0.148324	0.00423492	0.0120219	0.0191829	0.127995	0.00655431	0.00400802	0.0381862	0.00327869	0.00505051
AT1G05680	0.279273	2.35325	2.044	0.0886873	0.334484	0.170165	0.152226	1.40378	0.253436	0.546376	0.301399	0.550761	0.0764509	0	0.160928	0.56114	0.294254	0.0748391	0.510099	0.25274	0.593422	0.349834	0.571249	0.407248	0.0767427	0.195317	0.339227	0.408514	0	0.660753	0.657235	0.299637	0.535034	0.28792	0.283239	0.667588	0.0832697	0.499228	0.291026	0.00119856	0.000364299	0.00106572	0.00342231	0.00093633	0.00601202	0.0119332	0	0
AT1G05690	10.1482	8.82497	9.52196	5.20438	6.64344	6.29868	3.36705	2.88671	3.8134	1.80866	1.97276	1.1602	2.13963	1.61562	2.46988	3.11198	2.25806	2.63504	3.60741	3.04233	1.60724	2.84249	3.90479	4.33846	4.36488	3.52667	4.44072	6.51562	5.24874	4.62312	7.7878	8.79172	6.68194	8.25297	8.69414	11.15	8.87082	8.88535	9.45864	0.0180583	0.00728597	0.025222	0.0136893	0.0187266	0.0160321	0.0143198	0.00655738	0.010101
AT1G05700	0.0390213	0	0.0456956	0.0495672	0	0	0.0850788	0	0.141645	0.0508948	0.0421128	0	0	0.0454627	0	0.0448029	0	0	0.0475155	0.0470853	0.0473804	0.0651738	0.18244	0	0	0.218325	0.189593	0.0761059	0	0.138485	0.0918319	0.0418667	0	0.080459	0.118726	0.0466392	0	0.0398597	0.162654	NA	NA	NA	NA	NA	NA	NA	NA	NA
AT1G05710	5.5199	8.34841	7.86458	8.29718	10.3575	8.96895	6.41874	6.37129	6.34502	7.55947	5.65935	7.62014	8.05904	6.96701	7.84594	11.5136	11.9228	7.00161	9.18602	12.5442	9.60672	10.9096	13.1189	8.80062	10.1122	13.6404	14.7508	12.3807	9.81533	13.1688	11.9079	10.9564	8.57755	9.48468	12.1296	10.0062	9.76535	9.67941	9.39525	0.0145425	0.0105647	0.0461812	0.019165	0.0617978	0.0360721	0.0310263	0.137705	0.0252525
AT1G05720	17.7684	17.9586	18.917	21.9964	22.379	21.9934	25.0506	28.8205	26.72	33.2317	31.268	33.894	35.6056	37.8093	33.5745	39.1206	31.2981	38.2678	42.4706	40.664	36.2421	32.6367	36.3308	38.2137	29.8286	32.6033	36.4225	26.0563	28.861	39.4206	31.4405	25.9239	30.655	20.0821	25.7477	24.9669	18.3797	15.5509	18.3184	0.00846984	0.00619308	0.0156306	0.0116359	0.0205993	0.00601202	0	0.00983607	0.00505051
AT1G05730	1.21679	2.18083	1.67777	2.39314	2.17912	1.98434	2.07004	3.33007	1.90597	2.49854	2.68473	2.4029	3.84893	3.80145	4.32266	2.71281	3.37579	3.43873	5.47004	3.47977	3.78311	3.94585	3.77637	2.90713	2.80066	3.73214	2.26445	1.97687	2.60284	4.03106	2.38536	2.4035	2.49047	3.27667	2.59191	2.29646	3.87829	1.15445	1.79507	0.00127847	0.00182149	0.00426288	0.00616016	0.00374532	0	0	0	0.00505051
AT1G05740	0	0	0	0	0.46149	0	0	0	0	0	0	0	0	0.448921	0	0	0	0	0	0	0	1.28712	0.450375	0.449506	0	0	0	0	0	0	0.453396	0	0	0	0	0	0	0	0	NA	NA	NA	NA	NA	NA	NA	NA	NA
AT1G05750	2.44893	1.36223	1.91456	1.97711	2.00078	2.18685	2.59839	2.36564	2.35967	2.74968	2.81527	3.69019	3.13065	3.86683	3.46459	3.93972	4.1505	3.81078	4.568	5.10833	5.10129	3.91513	4.9226	3.99185	3.58438	4.55956	3.42878	4.34817	4.06324	3.60955	4.0286	3.35727	4.81842	3.66221	3.52058	3.15092	1.44343	1.6957	1.92484	0.00942869	0.00837887	0.0202487	0.0130048	0.0093633	0.0140281	0.00954654	0.0196721	0
AT1G05760	7.09281	2.87065	6.75816	7.21753	4.07967	4.38948	5.68999	3.40209	6.37777	5.16447	3.02852	1.0415	3.71445	2.93665	3.94917	3.45471	3.23859	3.20955	3.78739	4.55888	1.77463	3.87171	3.60494	4.32833	2.74874	2.91771	4.42691	4.01316	4.77896	4.93537	2.60672	3.44043	5.13577	4.85374	4.91666	3.37706	3.08515	3.9865	4.47525	0.00127847	0	0.00390764	0.00136893	0.00093633	0	0	0	0.00505051
AT1G05770	1.17634	0.653552	1.37754	1.49425	1.61016	0.819154	1.28239	0.563133	1.01667	3.72609	1.63225	1.54659	1.84012	0.978942	1.3557	1.15768	0.70825	1.6212	1.22777	1.62221	1.63238	1.1227	1.57138	1.37231	0.554144	3.05575	1.22475	1.31102	1.74918	1.78919	0.790961	1.08181	1.71705	2.94527	0.852172	1.40599	1.20255	0.343317	1.7512	0.000239712	0	0.00071048	0.000684463	0	0	0	0	0
AT1G05780	3.87554	3.58864	3.89008	4.45409	5.7469	6.74694	5.63328	6.59659	8.48546	6.98044	6.57263	7.52173	10.7103	5.59037	8.93298	8.05195	6.41683	10.2867	14.8317	12.4705	10.3078	8.01416	9.27556	8.82707	8.11412	9.0349	8.07007	13.3178	6.48318	6.98623	9.33778	11.0884	9.89973	8.3716	8.2355	10.8083	3.30159	4.14732	5.00022	0.0115062	0.00619308	0.0234458	0.0212183	0.011236	0.0160321	0.0167064	0.0131148	0.040404
AT1G05785	9.2951	8.03319	8.06293	5.46629	6.80332	4.82459	6.56777	6.34498	8.5393	8.53129	6.13036	7.69452	8.29328	7.0191	8.72864	8.49832	7.98006	7.3804	9.64166	8.30813	8.77822	7.1874	8.45021	7.22907	9.08175	9.14925	8.99063	6.71439	5.15109	5.29436	9.72217	6.83327	6.15572	10.1153	6.80846	8.6409	3.69531	6.50569	8.25126	0.00743108	0.00692168	0.0152753	0.0171116	0.0140449	0.0160321	0.0071599	0.00655738	0.020202
AT1G05790	8.67551	7.57791	9.34447	10.1362	10.6684	10.6288	10.5703	9.27604	10.6656	10.9522	10.6145	10.4302	11.3285	13.621	13.046	12.8906	12.3182	12.3826	16.8911	14.9468	15.3221	14.4124	13.9362	13.5305	13.6665	14.0168	13.7501	13.663	14.004	12.4583	14.4664	11.0503	12.6803	12.8183	13.6451	12.2545	7.80172	7.29803	8.99226	0.0261286	0.0229508	0.0547069	0.0342231	0.0318352	0.0320641	0.0310263	0.0393443	0.040404
AT1G05800	0	0	0	0	0	0	0	0	0	0	0	0	0	0	0	0	0	0	0	0	0	0	0	0	0	0	0	0	0	0	0	0	0	0	0	0	0	0	0	NA	NA	NA	NA	NA	NA	NA	NA	NA
AT1G05805	5.7087	7.79003	8.88418	23.1858	24.8301	22.518	42.5811	41.5322	43.2622	39.2861	41.8297	47.6994	36.6013	31.9426	29.9525	25.7869	23.664	23.5107	23.5981	31.9043	21.7069	13.6748	16.6815	12.2679	19.1549	17.9664	18.1567	25.1981	20.1327	23.5477	16.9702	18.1331	17.8442	12.7776	8.76083	9.96542	6.45021	6.98227	5.79239	0.106113	0.0979964	0.17833	0.136893	0.079588	0.136273	0.176611	0.140984	0.106061
AT1G05810	7.26681	5.82352	5.72474	8.22374	4.90557	6.27939	4.46511	5.75575	6.07496	7.92702	5.56106	7.2958	6.07637	4.46409	9.13621	7.4333	6.1253	4.67363	18.18	23.9142	21.9785	15.2266	15.4433	14.9511	14.2323	16.2632	17.1722	17.5229	16.503	17.9746	23.9422	18.8538	25.1436	21.9306	19.564	18.9501	7.72138	7.42293	6.19578	0.0096684	0.00801457	0.0127886	0.0157426	0.0196629	0.00801603	0.00477327	0.00327869	0.00505051
AT1G05820	2.7517	3.17084	2.6495	2.09722	2.05066	2.38457	1.53323	2.04912	1.3318	1.83437	1.45186	1.92949	1.47308	1.99481	2.39608	1.89564	1.28858	1.57311	2.75502	2.21357	1.8562	2.04263	2.35864	1.92607	2.28526	1.88171	2.30257	1.66968	1.8299	2.96587	2.51837	2.16506	2.03059	2.01735	2.60473	2.26569	2.47962	3.43545	2.99495	0.00599281	0.00910747	0.016341	0.0225873	0.0093633	0.0240481	0.00954654	0.0229508	0.010101
AT1G05830	13.298	13.897	14.251	14.8493	16.4772	12.9394	12.3822	13.685	14.4535	13.7822	14.5168	14.9667	13.583	14.8389	12.8841	15.3562	14.0043	15.9779	20.7925	18.4483	20.0206	24.1288	21.331	20.3966	19.4985	20.9569	20.2075	19.6137	17.8998	19.44	22.1949	18.5671	21.1243	19.7093	18.0428	20.043	13.79	13.9956	14.097	0.0919696	0.0947177	0.174423	0.15332	0.093633	0.144289	0.145585	0.167213	0.111111
AT1G05835	25.8197	28.6369	32.9236	30.6112	33.673	47.5466	34.0898	23.7136	37.1425	33.6762	25.3884	29.7974	31.4139	33.4243	23.1441	34.5862	39.2957	25.5239	17.4668	19.3856	19.5071	25.3955	18.1076	25.4356	23.0197	23.2744	27.5294	29.6552	18.2901	20.3629	20.5921	18.1605	10.9924	23.0699	20.6581	21.2593	29.7678	36.045	34.0813	0.00807032	0.00473588	0.0152753	0.0150582	0.0365169	0.00400802	0.00477327	0.0163934	0.010101
AT1G05840	14.3142	10.6719	13.6691	14.8272	13.0972	12.9518	12.0552	14.6167	11.0015	12.5801	10.9398	12.8426	10.0233	11.8816	10.9743	13.1904	11.8456	11.7876	22.5171	21.7202	19.6185	15.8017	18.3827	19.494	17.6247	17.7879	19.0289	18.9315	15.1872	19.6952	21.3976	16.7422	22.0485	24.3213	21.8074	21.8081	11.9431	13.0529	11.3315	0.0278865	0.0265938	0.0852575	0.0472279	0.0290262	0.0420842	0.0596659	0.0360656	0.020202
AT1G05850	363.105	357.493	351.518	409.745	378.836	337.901	385.167	408.647	385.597	416.024	459.399	441.419	408.48	418.095	421.459	392.104	391.535	372.392	523.509	554.477	503.661	363.781	446.128	468.786	428.954	401.744	409.833	374.386	462.413	395.648	384.392	345.239	394.513	342.28	315.027	340.274	403.436	359.727	360.828	0.22493	0.178871	0.31048	0.310746	0.379213	0.348697	0.152745	0.272131	0.292929
AT1G05860	12.9134	11.7305	11.2588	10.1773	9.03142	9.64874	7.50122	9.0547	10.2646	9.83514	9.76568	7.93126	9.8052	7.79707	9.23362	11.0388	10.1301	10.8109	11.0185	10.3501	10.8728	8.97358	10.6868	9.89649	12.9508	8.56987	11.2204	9.92726	12.7545	10.5931	11.7567	9.70861	9.99213	10.5923	11.4716	10.8153	12.2536	10.5912	11.5905	0.0482621	0.0520947	0.102309	0.0746064	0.0468165	0.0741483	0.0668258	0.0918033	0.10101
AT1G05870	51.538	46.065	51.7767	41.0028	39.96	41.4849	29.2751	33.4805	33.1493	26.7111	29.2743	24.2508	25.8409	23.5442	24.6965	30.21	28.2945	29.2213	20.6437	16.8564	20.4203	20.6137	22.3523	25.3153	25.4923	25.8003	27.0178	31.478	25.0578	32.5702	36.0674	35.7969	38.6287	48.1	51.0319	50.0901	42.2185	49.8745	45.3682	0.0453855	0.0484517	0.0845471	0.0609172	0.0346442	0.0761523	0.052506	0.0590164	0.0454545
AT1G05880	0.060308	0.0781809	0	0	0	0	0	0	0	0	0	0	0	0	0	0	0	0	0.0734359	0	0.146454	0	0	0.14071	0	0	0	0	0	0	0.0709638	0.0647056	0	0.0621752	0.122329	0	0	0	0	NA	NA	NA	NA	NA	NA	NA	NA	NA
AT1G05890	22.0486	20.7388	20.1414	21.5847	20.4013	19.5963	20.6931	22.2212	23.1179	23.352	23.9743	21.5233	23.644	23.4671	22.1842	25.3155	22.2467	26.4774	35.2761	35.6068	37.8429	29.2807	34.5881	35.8751	32.162	37.9711	35.7932	37.1021	34.2956	38.1933	43.452	34.951	42.3468	46.2744	47.5817	40.9661	21.2053	19.1355	19.3918	0.0727926	0.0797814	0.133925	0.123203	0.0945693	0.118236	0.0954654	0.121311	0.0808081
AT1G05894	0.213998	0.554836	1.0024	0.181222	0.598043	0.521568	0.311055	0.239037	0.517866	0.186075	0.230952	0.281353	0.078109	0.581754	0.246628	0.0819015	0.300636	0	0.0868603	0.344295	0.0866133	0.714843	0.250131	0.41608	0.0784071	0.399107	0.346585	0	0.835298	0.421927	0.167872	0.153068	0.182213	0.441247	0.0723455	0.0852584	0.340303	0.218595	0.743344	0.00135837	0.0010929	0.00284192	0.00410678	0.00374532	0.00200401	0	0.00655738	0
AT1G05900	25.2935	25.3789	28.7028	22.0827	22.6032	22.9029	20.2323	18.6313	21.4138	14.5033	17.325	14.9285	13.2908	16.0573	12.2738	16.1839	16.5017	16.0324	15.6381	13.4177	13.5969	16.4797	18.0315	17.9053	19.8832	18.7303	17.7873	21.9931	17.9321	17.4158	21.2853	20.1644	22.1034	20.1832	19.2991	23.2117	24.1894	24.877	23.5018	0.060008	0.0422587	0.0845471	0.0581793	0.0440075	0.0701403	0.0692124	0.0655738	0.040404
AT1G05910	13.7287	11.4502	12.4466	12.2823	11.7575	10.6138	8.39514	9.67371	10.2407	13.4456	13.1966	10.804	9.96803	14.6763	11.5404	15.3955	12.8579	16.9576	15.3989	14.1017	15.3253	16.2727	17.8872	17.5083	12.6834	13.6968	15.3909	11.6605	13.4768	11.3802	13.6646	12.5124	12.5694	13.1645	10.1558	9.64533	11.1505	11.6612	12.6399	0.0443468	0.0469945	0.0863233	0.0677618	0.0571161	0.0721443	0.0739857	0.0819672	0.0606061
AT1G05920	0	0	0	0	0	0	0	0	0	0	0	0	0	0	0	0	0	0	0	0	0	0	0	0	0	0	0	0	0	0	0	0	0	0	0	0	0	0	0	NA	NA	NA	NA	NA	NA	NA	NA	NA
AT1G05925	0	0	0	0	0	0	0	0	0	0	0	0	0	0	0	0	0	0	0	0	0	0	0	0	0	0	0	0	0	0	0	0	0	0	0	0	0	0	0	NA	NA	NA	NA	NA	NA	NA	NA	NA
AT1G05930	0	0	0	0	0	0	0	0	0	0	0	0	0	0	0	0	0	0	0	0	0	0	0	0	0	0	0	0	0	0	0	0	0	0	0	0	0	0	0	NA	NA	NA	NA	NA	NA	NA	NA	NA
AT1G05940	17.2538	17.8801	20.512	20.6511	20.8533	22.2403	20.2387	20.6786	20.3691	22.5038	22.5826	21.6502	21.0176	23.9513	21.6374	24.3262	24.6996	24.2847	22.223	20.946	24.0701	19.0949	22.5577	23.9213	23.4613	24.2072	23.5059	23.4229	19.8561	21.4657	21.7217	20.7626	20.2952	20.7077	18.669	20.3088	19.0143	18.7495	17.7613	0.0552137	0.0393443	0.0930728	0.0718686	0.0580524	0.0621242	0.0644391	0.0491803	0.0454545
AT1G05950	3.91768	4.95015	5.05236	4.78749	6.35525	6.0433	3.89246	4.81923	4.32029	4.59231	3.69286	4.23797	7.22216	6.70214	6.57254	6.60487	6.27013	8.82409	6.28014	5.02649	5.72035	5.63226	6.66589	6.13236	4.79681	5.61861	5.72252	6.28683	3.87137	5.98387	5.77696	4.78863	3.99028	4.55024	5.1804	4.2676	3.07555	4.86301	5.42617	0.00615262	0.00692168	0.0159858	0.0109514	0.0205993	0.012024	0.00477327	0.00983607	0.010101
AT1G05960	12.6802	11.7122	14.1685	14.2951	13.7949	12.4264	13.4779	13.9574	15.7904	19.0539	20.6128	17.366	20.9141	24.1915	20.6115	21.4139	22.7684	25.4569	26.8279	24.258	25.5327	26.341	23.4979	23.4526	19.4259	24.5725	23.0074	19.7849	20.3823	21.9071	24.9611	20.549	22.0998	21.897	17.4686	17.587	13.0438	13.0336	14.0673	0.0620056	0.0757741	0.107993	0.121834	0.079588	0.0781563	0.071599	0.0786885	0.0606061
AT1G05970	7.69752	8.34587	8.35855	6.04448	7.54305	8.35711	9.30695	11.2558	7.62042	6.754	9.36465	10.3043	7.66252	6.1962	6.9357	7.07042	7.66805	6.60086	9.71397	8.61274	10.706	11.2202	8.1793	6.85736	10.4608	8.61356	10.03	7.64298	7.10172	9.60275	10.5397	10.9617	7.6863	9.37873	15.0459	9.53481	6.50984	7.29105	7.72976	0.0097483	0.00619308	0.0206039	0.0136893	0.0102996	0.012024	0.0071599	0.0163934	0
AT1G05980	0	0	0	0	0	0	0	0	0	0	0	0	0	0	0	0	0	0	0	0	0	0	0	0	0	0	0	0	0	0	0	0	0	0	0	0	0	0	0	NA	NA	NA	NA	NA	NA	NA	NA	NA
AT1G05990	0	0	0	0	0	0	0	0	0	0	0	0	0	0	0	0	0	0	0	0	0	0	0	0	0	0	0	0	0	0	0	0	0	0	0	0	0	0	0	NA	NA	NA	NA	NA	NA	NA	NA	NA
AT1G06000	86.4447	97.1783	85.0017	29.0547	29.5131	37.2662	23.0608	21.8497	21.1801	25.8427	25.5236	27.0253	35.2987	37.7094	42.4779	81.5971	93.4306	84.9666	32.0512	27.2518	29.9175	58.4596	62.281	62.3812	59.714	51.4335	54.4254	42.3821	46.6998	40.4595	28.4474	37.568	33.1484	23.3888	23.7419	23.5731	103.205	101.355	96.3549	0.0210148	0.0127505	0.0280639	0.0260096	0.0589888	0.0260521	0.0071599	0.00327869	0.0151515
AT1G06002	12.7776	18.3418	8.99418	12.6351	3.20614	1.07041	7.18408	0.993364	5.57432	8.30338	8.3661	7.68898	11.6893	11.143	6.78124	16.7725	15.9966	21.2951	5.77702	4.57671	5.51306	9.40964	8.53196	15.7674	6.97382	12.6182	10.7901	5.4335	14.1948	8.72632	6.9449	6.15056	7.88645	8.56986	1.52973	2.6273	11.6418	10.19	10.2516	0.00551338	0.00692168	0.0131439	0.0109514	0.00655431	0.01002	0.00238663	0.0131148	0.010101
AT1G06010	18.4605	19.8053	12.1757	15.094	16.2649	19.9107	13.8792	16.3542	20.2829	16.6053	19.007	19.2493	26.2553	16.3163	19.319	25.0938	22.5808	20.6978	25.3212	24.0677	21.3845	23.7449	23.0656	18.813	20.5246	18.4017	23.4545	26.0724	17.6691	21.5875	25.4675	21.8556	23.5778	21.8759	23.6723	23.8397	14.425	19.5074	18.1318	0.0185378	0.00801457	0.0319716	0.0253251	0.0252809	0.0200401	0.00954654	0.0196721	0.0151515
AT1G06020	0.329286	0.426873	0	0.836557	0.788769	0.267519	0.59829	1.10344	0.26562	0	0.236916	0.144309	0.120189	0.255762	0.505994	0.25205	0.4626	0.117655	0	0.132445	0.26655	0	0.384885	0.128048	0.120648	0	0	0.214076	0.285623	0.129847	0	0.117766	0	0	0	0.13119	0.392727	0.11212	0.571905	0.00159808	0.00145719	0.00319716	0.00616016	0.00374532	0.01002	0.00477327	0.00655738	0.00505051
AT1G06030	0	0	0	0	0	0	0	0.125141	0	0.146121	0	0	0	0	0	0	0	0	0	0	0	0	0	0	0	0	0	0	0	0	0	0	0	0	0	0	0	0	0	NA	NA	NA	NA	NA	NA	NA	NA	NA
AT1G06040	347.757	347.811	388.671	310.198	311.576	300.429	253.033	266.57	252.988	153.995	162.518	174.664	133.405	122.217	118.418	89.7923	89.1961	87.9581	11.89	13.2956	10.5509	5.08711	6.28247	5.85232	8.36966	7.14229	9.90202	16.5982	15.735	15.8961	63.4569	48.9221	59.1524	184.065	167.808	174.097	323.088	311.122	290.791	0.249541	0.173042	0.301243	0.236824	0.224719	0.266533	0.243437	0.213115	0.191919
AT1G06050	5.38245	7.30466	6.40156	6.62344	4.93563	7.17414	4.40079	4.60312	4.37569	4.8264	4.17513	5.41799	4.42033	5.68305	5.04007	3.95902	3.45587	4.68773	5.1204	4.26219	2.96138	3.09025	3.73544	4.90557	4.52964	3.64673	4.08622	2.62444	4.59579	2.68623	4.05738	3.60933	3.65207	5.28898	6.56772	6.33271	4.41337	4.46719	6.1348	0.0156612	0.0105647	0.0234458	0.019165	0.011236	0.0160321	0.0214797	0	0.00505051
AT1G06060	17.7947	16.5519	19.8966	18.7728	20.229	20.4601	18.7415	20.4384	19.0984	17.9643	15.7325	16.9189	19.0449	16.5155	17.4956	18.2381	17.1604	19.0744	21.1787	20.259	20.1418	16.1199	17.7441	19.2345	18.2335	17.0155	17.8292	19.2159	17.9205	20.5752	19.7559	18.7687	19.5174	22.8026	23.2475	21.3889	15.2279	17.2528	18.7531	0.0279664	0.0149362	0.0451155	0.0396988	0.0234082	0.0320641	0.0238663	0.0262295	0.0353535
AT1G06070	12.6121	10.6415	10.7587	11.6012	11.9151	10.2684	10.1341	9.59431	9.80088	11.4156	12.1446	8.7912	11.9649	11.2739	10.8388	9.73709	10.9975	13.4026	13.9674	12.3322	12.0135	12.4392	10.7385	11.796	10.935	12.0904	10.8955	10.8148	9.90238	9.58223	11.898	9.97386	8.8179	11.0971	11.5231	10.0062	9.08156	10.8285	12.2931	0.0272473	0.0360656	0.0536412	0.0568104	0.0327715	0.0460922	0.0238663	0.0327869	0.040404
AT1G06080	3.33726	3.39088	7.49927	17.6442	13.0713	11.6511	11.0128	8.56374	11.241	7.88196	9.24749	9.24965	5.62959	4.62375	3.84613	4.45308	4.08649	4.64076	2.96542	3.48274	4.2712	3.76617	4.1116	2.94622	3.07339	3.15406	4.27282	2.46282	2.46444	4.26803	1.37973	2.99997	2.53438	3.62656	4.02499	2.47951	4.5181	5.52804	7.33137	0.00727127	0.0167577	0.0127886	0.0136893	0.0262172	0.00400802	0.00238663	0.00655738	0.010101
AT1G06090	2.36274	2.17757	1.85136	3.01232	2.95859	2.64907	2.47751	2.53853	1.55425	1.28875	1.38629	1.94864	1.83933	1.49656	2.61914	2.38244	1.76987	2.22422	1.56414	1.78843	2.27955	3.63071	3.00282	3.91919	3.04105	2.07315	3.00054	3.46886	2.05698	2.68847	2.20909	2.54434	2.7764	2.75045	2.10446	2.48009	1.532	1.71585	1.23561	7.99041e-05	0.000364299	0	0	0.00093633	0	0	0	0
AT1G06100	6.56849	2.38424	1.5384	2.66998	2.98948	6.72384	4.72606	4.84246	4.45074	2.57015	5.95466	6.04514	4.3155	6.42834	3.63363	6.63671	5.53668	6.05514	3.03937	4.75555	3.82828	3.07182	5.6814	4.90417	8.23074	4.59386	6.22332	4.35573	5.46962	5.43931	4.32828	4.36942	4.8658	3.65681	4.39677	3.7684	5.17044	2.68385	2.73797	0.00231722	0.000728597	0.00461812	0.0253251	0.0205993	0.00400802	0	0	0
AT1G06110	19.2951	18.0167	22.1214	17.5682	20.6048	19.7317	18.2399	23.5121	23.4283	17.5108	20.8966	17.3852	18.4686	17.3711	19.6714	19.5977	16.6338	18.5132	23.1667	21.0031	26.6233	25.2407	20.9759	24.6346	22.9144	24.8187	27.4529	26.1849	27.2116	31.0464	31.9925	25.8414	35.2424	36.6551	36.1276	33.6253	18.748	16.4017	17.4355	0.0207751	0.0127505	0.0287744	0.0239562	0.0280899	0.0200401	0.0190931	0.0196721	0.0353535
AT1G06120	0.108537	0	0.116838	0	0	0	0	0	0	0	0	0	0	0	0	0	0	0	0	0	0	0	0	0	0	0	0	0	0	0	0	0	0	0	0	0	0	0	0	NA	NA	NA	NA	NA	NA	NA	NA	NA
AT1G06130	26.0949	25.7592	27.4744	21.0845	22.6518	21.7835	26.5337	23.176	25.5878	24.3554	23.5116	24.9705	26.302	24.1732	24.0959	27.8539	28.7559	26.1752	27.4997	29.4654	29.2625	30.3889	33.206	32.0248	32.5424	33.7098	32.5693	30.35	27.2032	33.1356	26.1045	29.1108	28.7421	27.4788	25.8989	26.611	21.8904	22.1722	22.0372	0.0300439	0.0265938	0.0483126	0.0308008	0.0308989	0.0300601	0.0357995	0.0459016	0.030303
AT1G06135	0	0	0	0	0	0	0	0	0	0	0	0	0	0	0	0	0	0	0	0	0	0	0	0	0	0	0	0	0	0	0	0	0	0	0	0	0	0	0	NA	NA	NA	NA	NA	NA	NA	NA	NA
AT1G06137	0	0	0	0	0	0	0	0	0	0	0	0	0	0	0	0	0	0	5.74757	0	0	0	0	0	0	0	0	0	0	0	0	0	0	0	0	0	0	0	0	NA	NA	NA	NA	NA	NA	NA	NA	NA
AT1G06140	0.498459	0.484637	0.291858	0.791465	0.223876	0.683367	0.339625	0.62638	0.376954	0.89393	1.00866	0.819185	0.818718	1.52445	1.57978	1.50232	1.70689	1.26897	0.986317	0.902202	1.81571	0.936598	1.74787	0.944936	1.50671	1.83021	1.66504	1.21522	1.86457	1.47418	0.513215	0.534806	0.954952	0.963548	0.56873	1.26601	0.594494	0.572814	0.454506	0.000958849	0.000728597	0.00319716	0.00136893	0.00187266	0	0	0.00327869	0
AT1G06148	0.326176	0.281894	0.254644	0.966765	0.911539	0.529984	0.118528	1.45736	1.44711	1.55989	2.46412	1.57241	2.38108	3.04015	2.13016	2.74636	1.71836	1.51507	2.25068	1.70552	1.71621	1.27116	0.254167	0.634191	0.956067	0.45624	1.84893	0.424108	0.424388	1.02896	0.511743	0.933227	0.416594	0.560458	0.441077	0	0.259345	0.555306	0.679805	0.000479425	0.0010929	0.00461812	0.00342231	0.00374532	0.00601202	0	0.0262295	0
AT1G06149	20.5632	17.894	22.3571	16.7297	19.6861	19.198	16.3043	15.4489	16.726	19.3749	15.2278	17.2377	18.0585	19.2526	17.9565	23.8837	23.917	21.9863	22.1706	19.4547	22.7556	25.884	30.5633	27.6422	23.6251	25.5314	25.0786	21.8322	23.4989	18.9573	21.1074	16.4195	22.6123	16.8809	17.6019	18.558	22.2724	20.6521	21.3334	NA	NA	NA	NA	NA	NA	NA	NA	NA
AT1G06150	1.9993	1.84052	1.88253	1.88396	2.2464	1.81551	1.85167	2.3835	2.51154	2.48888	2.22625	1.55943	2.13026	3.0213	2.1793	2.31548	2.71786	3.32017	3.11735	2.95486	2.42236	3.97847	3.11994	3.30331	2.40492	2.28415	2.33976	3.43978	2.60795	2.99433	2.57229	3.11228	2.20548	3.05121	2.20677	1.82624	1.33276	2.47733	1.83843	0.045865	0.0371585	0.0984014	0.0643395	0.0599251	0.0541082	0.0501193	0.0491803	0.0656566
AT1G06160	0.377419	0.652362	0.147325	1.27845	0.904067	0.306623	1.50864	1.26474	0.91334	2.13313	1.08619	2.31565	1.51534	1.75889	2.89979	2.31114	0.53022	2.42736	9.34472	10.6264	9.62366	8.61506	8.96997	9.39296	7.46732	4.92723	10.697	6.87033	4.74692	7.73902	2.07249	3.50948	2.57089	1.81582	2.93464	1.20293	0.600179	1.28509	1.17991	0.00135837	0.000728597	0.00497336	0.00136893	0.00280899	0.00400802	0.00477327	0	0.00505051
AT1G06170	0.341581	0.265687	0.320005	0.433897	0.572755	0.666018	0.67028	0.0763098	0.0826613	0.267311	0.147457	0.538912	0.299225	0.636748	0.393666	0.313753	0.359905	0.659062	0.415937	0.494605	0.580656	0.114103	0.558959	0.398486	0.600734	0.286673	0.497894	0.666209	0.355545	0.646538	0.160774	0.293191	0.0872539	0.422589	0.554291	0.489919	0.244435	0.209352	0.56953	0.000559329	0	0	0	0.00093633	0	0	0	0
AT1G06180	7.87869	9.20901	7.26003	4.2657	7.42527	6.76807	5.77295	6.63649	5.31351	6.40146	5.43627	7.98114	5.51572	6.16967	6.69839	7.56308	9.11785	5.81478	9.12192	7.48081	7.37088	14.022	9.209	9.04056	8.23418	7.94912	10.5114	9.32057	5.04146	6.57011	7.44702	6.51312	5.11384	6.12526	7.5976	6.79245	7.70216	8.17989	7.1335	0.00623252	0.00692168	0.0131439	0.0054757	0.011236	0.00200401	0.00477327	0.00327869	0.00505051
AT1G06190	83.2508	86.2257	83.8297	89.4596	93.7214	85.8236	96.0487	81.0137	88.1075	103.574	98.135	98.4037	94.5711	93.9544	98.784	92.9236	95.1981	88.7716	85.6685	82.4448	93.8706	114.722	108.656	97.627	112.214	113.002	107.46	117.432	116.614	106.284	119.275	132.855	118.729	125.568	125.657	116.304	96.3521	88.2959	100.798	0.105553	0.0619308	0.147425	0.105407	0.123596	0.0961924	0.071599	0.0885246	0.106061
AT1G06200	42.4116	39.6911	42.8298	54.933	54.506	53.8617	59.8722	53.4954	55.4975	56.0935	53.7431	54.6641	57.529	59.6838	57.1165	50.2001	46.5695	46.1	47.727	48.8761	47.0126	46.7599	47.484	43.084	45.4393	42.8262	46.5963	34.6208	38.7512	41.2935	43.8774	40.5192	34.8442	39.1803	42.5305	36.737	37.5108	42.5926	41.7134	0.0403516	0.0284153	0.0603908	0.0444901	0.0524345	0.0521042	0.026253	0.0327869	0.0555556
AT1G06210	19.1077	20.4868	21.1141	24.5454	20.7343	19.6086	20.3605	19.4177	19.8171	21.6426	20.1563	22.194	17.6979	22.9314	20.3655	23.7532	19.6785	22.1757	17.669	16.6422	19.1015	17.7566	18.3038	16.0059	15.5546	16.3778	15.6185	11.4883	14.8605	13.8514	12.9324	12.948	12.7527	14.219	12.2394	11.8483	16.1065	17.6104	19.2381	0.0189373	0.0149362	0.0380107	0.0376454	0.0299625	0.0140281	0.0286396	0.0295082	0.0252525
AT1G06220	36.9903	35.1791	38.1679	36.6867	32.0487	24.0424	32.372	27.3725	30.049	33.7479	33.6499	32.7991	33.7569	40.8287	28.6519	39.7329	38.7343	46.6607	39.3187	37.3769	40.5319	54.6487	46.8371	47.3306	39.4116	43.8231	42.3881	36.285	46.0529	37.8052	36.7622	40.023	41.7031	44.4747	29.1772	28.4522	38.1544	35.6237	37.2364	0.0561726	0.0400729	0.094849	0.0684463	0.0805243	0.0601202	0.052506	0.0655738	0.0656566
AT1G06225	0	0	0	0	0	0	0	0	0	0	0	0	0	0	0	0	0	0	0	0	0	0	0	0	0	0	0	0	0	0	0	0	0	0	0	0	0	0	0	NA	NA	NA	NA	NA	NA	NA	NA	NA
AT1G06230	24.2909	24.5939	27.7616	24.6846	24.4162	22.9694	20.7825	20.7105	22.732	22.6989	21.7024	23.6087	22.1542	26.7961	19.9507	25.7365	24.3629	27.7846	34.109	28.9398	31.4359	31.327	31.3395	32.4627	25.9227	28.859	29.1695	26.9865	25.244	28.8086	28.2211	27.7117	30.1998	28.6251	25.3843	26.2033	25.047	25.9749	25.0889	0.16708	0.179964	0.298757	0.260096	0.199438	0.270541	0.22673	0.301639	0.267677
AT1G06240	15.545	16.0136	16.6598	16.749	15.5429	17.9288	13.7691	13.178	12.5115	16.2925	14.4548	15.5108	15.8059	14.0684	16.7956	19.2825	22.2285	20.3079	16.1402	14.1518	14.6619	17.2703	19.3865	21.9398	18.9937	21.2583	19.6409	17.4602	18.8712	17.4044	15.7602	15.8595	16.4861	15.7401	14.71	16.3402	16.4708	14.5321	13.9573	0.024131	0.0120219	0.0330373	0.0205339	0.0215356	0.012024	0.0143198	0.0131148	0.010101
AT1G06250	2.76041	2.68386	2.96318	4.48044	2.66327	3.83113	2.50774	3.34035	3.15448	1.30013	2.06882	2.11706	3.10661	3.12675	2.73947	3.6096	3.39323	3.04111	2.33424	2.86824	2.60691	3.97012	4.6605	4.20425	4.46699	3.21761	3.72557	4.78561	3.49181	2.90269	4.51131	3.86666	3.81941	2.76682	3.88834	4.58237	3.29224	3.36799	2.15743	0.00151818	0.000364299	0.00426288	0	0.00374532	0.00400802	0	0	0
AT1G06260	0.741243	1.13403	1.48597	2.0508	0.515296	1.58615	1.10517	0.418941	0	1.27669	0.93287	1.23688	1.4497	0.721228	1.35506	1.33765	0	1.56163	0.319179	0.743334	0.839788	0.729651	1.0192	2.4931	1.70857	0.435563	1.36107	1.676	2.63455	2.11592	1.50784	1.64751	1.98413	1.32855	0.78804	0.283782	0	0.727904	0.636918	NA	NA	NA	NA	NA	NA	NA	NA	NA
AT1G06265	2.52514	2.42841	2.48074	2.67947	3.12732	3.40177	3.226	4.42614	3.93404	3.75947	3.36079	4.77416	4.35002	3.53582	4.75627	4.2179	4.43898	3.95251	3.71233	3.38727	4.31486	7.18635	4.81369	4.07228	5.46733	4.42732	5.48639	5.09532	3.59078	5.06256	4.21078	4.06785	5.47603	4.20546	5.79668	4.6963	2.4031	2.31113	3.02287	0.0295645	0.0225865	0.0525755	0.026694	0.0327715	0.0260521	0.0501193	0.0557377	0.0151515
AT1G06270	4.60103	4.51863	3.26546	2.65659	3.67376	3.14329	3.4959	3.73773	3.45839	4.27347	3.53607	4.85769	5.03812	5.36054	5.62397	5.28274	5.43546	5.75389	4.41416	2.86005	4.06302	4.42452	3.82972	4.87957	5.74699	4.87554	4.82667	3.80702	4.71656	3.87604	3.85541	2.61786	3.56149	3.16232	2.8281	3.7495	3.90775	4.69988	4.14084	0.00439473	0.00619308	0.00994671	0.00752909	0.00749064	0.00400802	0.00477327	0.0360656	0
AT1G06280	0	0	0	0	0	0	0	0	0	0	0	0	0	0	0	0	0	0	0	0	0	0	0	0	0	0	0	0	0	0	0	0	0	0	0	0	0	0	0	NA	NA	NA	NA	NA	NA	NA	NA	NA
AT1G06290	25.3824	25.6904	23.5658	31.2203	27.8885	23.8007	28.9686	27.6486	29.787	25.8138	26.2577	28.2752	27.4229	31.4535	26.8975	30.681	28.6185	31.288	33.6554	32.4684	32.9711	28.1792	30.697	31.1495	26.7437	30.3643	32.9423	24.2166	32.4586	28.3132	26.0873	25.6857	27.1063	28.7357	20.9807	23.499	25.6588	24.5836	25.4139	0.0361966	0.0291439	0.059325	0.045859	0.0346442	0.0440882	0.0453461	0.042623	0.0505051
AT1G06310	0.0985806	0	0.115277	0.125044	0.236624	0.120263	0	0	0.11911	0.192589	0.106239	0	0	0.0573447	0	0.22605	0.0518601	0	0	0	0	0.0822075	0	0.114839	0	0	0	0	0	0.0582264	0	0.0528089	0	0.0507438	0.0499188	0	0	0.0503801	0.0512911	NA	NA	NA	NA	NA	NA	NA	NA	NA
AT1G06320	0	0	0	0	0	0.239795	0	0	0	0	0	0	0	0	0	0	0	0.210925	0	0	0	0	0	0	0	0	0	0	0	0	0	0	0	0	0	0	0	0.201002	0	NA	NA	NA	NA	NA	NA	NA	NA	NA
AT1G06330	0	0	0	0	0	0	0	0	0	0	0	0	0	0	0	0	0	0	0	0	0	0	0	0	0	0	0	0	0	0	0	0	0	0	0	0	0	0	0	NA	NA	NA	NA	NA	NA	NA	NA	NA
AT1G06340	0	0	0	0	0	0	0.188709	0.580069	0.20945	0	0	0	0	0.403353	0.398994	0.19875	0	0.371101	0	0.208875	0	0	0	0	0.76108	0	0	0.337613	0.225223	0	0.203687	0	0.221087	0	0	0	0	0	0	NA	NA	NA	NA	NA	NA	NA	NA	NA
AT1G06350	2.32852	1.5064	1.70097	2.95214	3.25391	2.36013	2.00575	3.7858	3.51506	2.39971	3.55324	3.69939	3.19431	2.03473	2.90162	2.89075	2.44871	2.90637	2.94786	2.92117	3.05706	3.55818	4.30594	5.08353	5.21552	4.60526	5.19072	4.53274	4.15775	5.38407	2.50679	2.9091	2.34989	4.29284	2.85231	3.35645	2.65631	3.26422	2.32094	0.000319616	0.000364299	0	0	0.00561798	0.00200401	0	0	0
AT1G06360	48.0216	41.4643	42.8877	48.3626	54.8523	43.453	57.2019	45.6581	46.0676	64.404	63.6155	60.9752	47.8137	55.8374	45.7716	51.2587	53.1477	50.1333	80.0136	86.4017	86.474	93.4482	95.4363	90.7479	91.2393	90.4251	74.7538	73.691	74.8082	58.8719	59.127	75.0631	70.3488	61.3683	63.6986	58.9034	44.0253	46.6889	48.0332	0.0285258	0.0211293	0.0461812	0.0691307	0.124532	0.0801603	0.0238663	0.0131148	0.0252525
AT1G06370	3.7541	4.27074	3.67846	4.28208	5.59739	4.85495	3.42439	4.96356	5.0986	4.39677	3.05931	5.43934	3.94295	3.74897	3.88504	4.31032	4.52054	3.53132	7.46334	7.11842	7.07001	6.14217	6.71628	6.43519	4.71591	6.53704	7.538	7.62072	5.38288	6.16308	7.39239	6.90487	8.12172	6.87181	9.32426	8.97398	4.0205	4.69561	3.83224	0.0235717	0.0240437	0.0479574	0.0390144	0.0205993	0.0320641	0.0453461	0.0491803	0.0252525
AT1G06380	16.4883	11.0832	20.4527	12.2564	10.8248	11.6094	9.05401	8.59487	10.4925	12.5846	14.2357	11.7222	15.1124	16.9334	12.9498	17.8095	16.6007	16.8885	18.8877	19.0115	14.6816	22.2352	20.8427	16.243	18.1236	17.2546	14.0938	17.1511	17.9569	18.2051	14.8027	14.1525	13.4153	16.1174	13.1302	12.7002	14.858	16.2188	16.4185	0.00671195	0.00765027	0.00852575	0.00752909	0.011236	0.012024	0.0071599	0.00327869	0
AT1G06390	38.8897	39.7663	40.7318	40.1884	35.8943	31.3602	31.2723	31.8274	35.7189	32.811	34.4908	34.0868	35.8382	35.9634	33.2079	38.5361	36.4455	37.3527	67.282	63.9625	64.753	49.305	58.6579	57.6464	55.0205	58.257	57.2163	50.0655	58.8657	52.0035	61.0903	54.6012	61.4729	62.7872	59.6185	56.6834	42.8616	38.9386	38.9882	0.0421894	0.0440801	0.0763766	0.0492813	0.0411985	0.0601202	0.0310263	0.0491803	0.0555556
AT1G06400	45.1196	47.6929	50.3984	36.4456	38.1048	38.9119	38.0888	42.2576	36.1159	30.9333	30.59	32.2463	31.1637	28.4405	30.533	35.4663	34.0094	29.3906	54.3778	55.8398	53.2399	47.7276	50.0335	50.8817	45.0165	50.8127	45.531	56.1845	42.1473	50.0912	55.2699	52.0094	53.7852	54.1501	57.6111	55.1726	46.4995	46.9162	43.281	0.0467439	0.0320583	0.0706927	0.0568104	0.0486891	0.0761523	0.0477327	0.0655738	0.030303
AT1G06410	45.0026	42.8872	46.7958	42.933	43.9843	34.0199	36.6083	39.2134	42.063	37.7099	36.1068	34.6982	32.0339	30.7844	26.7214	34.7685	29.414	34.5945	75.642	68.3477	69.9853	46.2626	51.0733	46.6543	41.4952	50.3232	47.9725	44.3714	55.9208	38.9524	50.2807	45.1787	58.1135	53.4548	44.0003	46.3486	44.0593	46.8595	45.1127	0.168198	0.156284	0.261456	0.226557	0.145131	0.208417	0.188544	0.259016	0.186869
AT1G06420	2.78724	2.16796	1.82783	3.25727	2.80414	1.76624	2.67391	1.74348	2.2933	3.63534	3.48934	3.51793	3.05202	3.24734	3.08375	3.20021	2.81928	4.30225	2.85093	5.91929	2.70745	3.72422	3.77911	3.90189	3.79895	4.52245	3.65645	3.91402	3.1913	4.08861	3.67328	3.1101	4.98382	3.3333	3.61833	2.39859	1.99454	2.27769	1.74272	0.00223732	0.0010929	0.0071048	0.00958248	0.0149813	0	0.00238663	0.00327869	0.00505051
AT1G06430	142.032	142.492	163.703	96.3252	79.557	68.5025	60.353	61.0889	52.8413	39.0874	47.0827	39.8678	27.2206	32.198	29.3241	34.0964	35.7728	39.2259	33.052	32.0501	37.1457	31.4204	39.3701	40.6054	43.8176	41.914	45.1031	46.1255	58.3942	45.9399	59.3459	59.2063	71.6808	81.4115	62.8711	69.5423	122.452	106.88	105.918	0.0839792	0.0408015	0.107282	0.0581793	0.0589888	0.0621242	0.071599	0.0557377	0.0606061
AT1G06440	0.937783	1.05361	0.95176	1.35006	0.748786	0.990436	1.09049	1.25701	1.1347	1.5493	1.6868	1.64393	2.1222	2.91356	1.9454	2.51237	1.77856	2.88164	2.89287	3.47018	3.2642	2.40165	3.14223	2.47976	1.71798	2.62346	2.88573	3.1703	3.09105	2.51461	2.20696	2.28064	3.35368	1.61136	2.47286	1.79338	0.74564	1.21338	1.1727	0.0019976	0.0010929	0.00497336	0.00136893	0.00093633	0.00601202	0.00238663	0	0.00505051
AT1G06450	3.9768	3.33583	3.65256	3.56581	3.45551	3.80098	4.84539	3.83242	4.52881	6.0005	4.29187	5.94613	4.26921	4.63327	4.85279	4.38697	3.12206	3.25978	5.12733	3.95181	3.8819	5.73044	4.73942	3.91158	4.45692	5.67165	5.01997	6.08332	4.7684	4.61226	3.3949	3.76481	4.08327	4.58228	4.82412	4.10078	3.81299	4.38085	4.95674	0.00239712	0.00291439	0.00390764	0.00410678	0.00561798	0.00200401	0	0.00327869	0
AT1G06460	44.3863	40.4528	45.9929	91.9198	85.058	82.5016	204.892	196.817	194.645	399.398	434.512	358.157	438.703	399.707	374.408	256.873	267.093	260.287	124.693	131.355	137.84	72.487	79.9698	88.6026	84.7637	80.8993	87.789	89.7175	87.6182	94.8333	67.6337	59.745	64.7072	51.1224	49.9275	51.0152	43.9545	44.9735	37.9378	0.159648	0.0888889	0.189698	0.116359	0.076779	0.0881764	0.169451	0.118033	0.0909091
AT1G06470	14.6443	14.3843	14.5768	14.9532	15.6506	16.6105	18.1137	18.6228	18.6053	24.0958	24.8009	24.6594	23.4365	25.3301	20.1879	22.505	21.9579	23.4254	24.2791	23.7874	23.9365	21.0725	21.5279	18.0039	18.3255	20.405	21.6195	19.3342	21.179	17.7905	16.9004	14.3827	16.1141	12.8331	13.3099	13.464	14.7787	15.6494	16.0823	0.0322014	0.0269581	0.0515098	0.0581793	0.0355805	0.0360721	0.0501193	0.0622951	0.0959596
AT1G06475	2.08114	2.6979	3.04638	0.660896	3.11571	2.53614	2.83596	3.48697	2.51814	3.39298	2.24601	4.10426	6.26682	6.66787	4.49713	4.77898	6.57832	5.29815	9.18634	5.65023	8.52847	15.2072	7.2976	6.98004	6.00479	6.18588	10.1117	5.07373	4.06165	6.15489	7.04045	5.58222	4.65157	5.09574	4.48522	8.08413	4.65393	3.98597	3.52417	0.00263684	0.000728597	0.00888099	0.000684463	0.00655431	0	0	0.0229508	0.0151515
AT1G06480	0	0	0	0	0	0	0	0	0	0	0	0	0	0	0	0	0	0	0	0	0	0	0	0	0	0	0	0	0	0	0	0	0	0	0	0	0	0	0	NA	NA	NA	NA	NA	NA	NA	NA	NA
AT1G06490	2.33724	1.69015	1.60124	1.83789	1.90429	1.45318	1.9413	1.58063	1.84686	1.57605	1.49285	2.00678	1.28834	1.35226	1.19106	1.98983	1.42396	1.89177	1.3746	1.20867	1.81472	2.01823	1.78408	1.55806	1.32821	1.69021	2.04716	1.51949	1.86183	1.73043	1.85218	1.77413	1.82763	2.0162	1.45128	1.52028	1.72562	1.70532	1.78942	0.00503396	0.00291439	0.0188277	0.00342231	0.0159176	0.00601202	0	0.0131148	0.0252525
AT1G06500	13.019	15.1399	15.0216	19.2127	17.8859	14.9321	19.6194	22.2412	22.4708	15.4822	17.7697	20.389	18.239	15.6142	19.6378	19.7841	19.9709	13.3396	22.3807	22.4091	23.2469	18.227	19.6929	18.7615	22.0966	21.1562	22.093	21.2843	17.1881	21.29	22.0778	20.3362	21.274	16.7776	18.8349	15.7895	13.0155	16.6234	17.5571	0.0176588	0.0123862	0.0373002	0.0143737	0.0159176	0.0320641	0.0190931	0.0295082	0.0151515
AT1G06510	23.2169	23.549	23.889	27.2703	24.3164	24.2679	28.4871	23.4377	27.0341	32.3085	30.8223	24.3939	32.0174	33.6136	26.9809	28.4413	31.4222	33.1125	33.2388	26.3737	29.3699	27.4198	28.1589	29.8044	28.616	26.4961	27.729	34.4821	31.8506	31.1426	30.291	28.245	31.886	33.9506	31.8223	34.7157	25.4886	24.1126	26.7246	0.0187775	0.00947177	0.0284192	0.0171116	0.0149813	0.01002	0.00954654	0.0229508	0.00505051
AT1G06515	17.6117	26.9573	21.1211	24.5278	28.2094	29.4782	30.5343	28.9161	32.3499	35.9781	29.999	36.2669	30.4375	24.4744	26.1663	28.0173	20.1215	29.5684	47.2834	48.6476	47.6642	35.7946	32.9863	32.9227	34.5187	34.7258	31.4446	33.9355	28.9884	30.1221	29.2127	35.5153	34.4182	32.8139	41.7494	34.9988	21.258	22.5418	23.8809	0.0195765	0.0185792	0.0269982	0.0198494	0.0355805	0.0240481	0.026253	0.0229508	0.0151515
AT1G06520	1.28188	0.997067	1.44109	0.260531	0.675533	0.812312	0.558981	1.08822	0.434294	0.401264	0.4427	0.741554	0.673756	0.477915	0.295469	0.294362	0.270129	0.21985	1.49849	1.85615	1.55648	1.54153	1.91785	1.61507	1.63446	0.788936	1.43251	1.40008	1.80129	1.27382	1.93072	1.76045	2.42309	2.06165	1.66411	1.34828	1.22308	0.838029	0.961795	0.000878945	0.00182149	0.00390764	0.000684463	0.00280899	0	0	0.00327869	0
AT1G06530	66.7769	68.8972	57.4083	53.3969	52.4044	49.9704	39.2082	48.8739	44.765	55.4247	57.3572	49.394	70.4868	75.2646	69.4348	80.2217	84.5998	86.3123	79.2209	74.9101	80.8036	81.8791	84.0767	80.0395	81.7091	75.9413	71.6517	82.6563	77.0477	70.3242	73.8585	77.6679	74.7549	76.6382	78.9934	70.7779	70.3531	67.6266	68.0354	0.0568917	0.0469945	0.127176	0.073922	0.102996	0.0701403	0.0453461	0.0819672	0.0707071
AT1G06540	8.7705	13.0752	7.70298	0.557041	1.57566	2.1376	0.478062	0.489836	0.530607	0.57196	0	0	1.44055	0	1.51618	6.54549	5.54459	4.70061	3.73789	3.17489	2.12986	9.52159	4.61313	6.13897	5.78421	4.90712	5.85934	4.27643	4.56453	7.26277	1.54802	5.64602	5.04078	0.904206	0.889505	3.66895	13.0753	8.95893	11.4245	0.00111866	0.00364299	0.00106572	0.00273785	0.00280899	0	0.00238663	0	0.00505051
AT1G06550	74.2533	73.0482	72.5538	48.3191	53.0037	47.0962	33.9554	34.1124	35.235	37.0117	34.2711	33.4002	38.3232	39.9098	42.048	59.2674	56.8086	60.5458	48.1291	47.1226	47.8281	82.1525	74.2342	77.4014	80.3551	75.9829	76.4884	71.8176	66.2827	67.2193	53.1871	59.3702	60.1467	45.8339	47.2129	46.4339	79.6146	79.4374	74.2802	0.040831	0.048816	0.0756661	0.072553	0.0627341	0.0541082	0.0119332	0.0590164	0.0505051
AT1G06560	9.6725	8.81652	9.79306	8.51102	7.4818	6.81448	7.96334	7.25911	5.24221	8.87039	9.18833	11.9883	10.5914	12.0322	10.5087	11.1635	9.44824	12.3121	12.0234	10.0909	11.8669	17.5014	15.3098	12.6356	13.622	14.0227	12.4221	13.2644	11.6673	15.197	12.7449	13.2966	14.6701	16.5161	13.8973	14.8123	8.29153	10.8066	10.1321	0.0175789	0.0211293	0.0433393	0.0492813	0.0402622	0.0280561	0.0119332	0.0327869	0.030303
AT1G06570	61.5748	70.6602	78.3941	55.6835	51.1188	47.8712	28.8213	37.73	32.0714	10.0167	11.5156	13.1351	7.88849	7.12641	7.75432	11.0027	11.7439	10.6362	9.93092	8.69288	10.6454	6.58376	8.26164	8.8007	7.39567	9.7916	10.3192	11.5322	12.3798	13.9091	29.8295	23.8445	33.1588	45.8242	48.9392	45.977	60.3067	53.942	51.2762	0.0522573	0.0273224	0.0657194	0.0383299	0.0383895	0.0280561	0.0620525	0.0622951	0.0606061
AT1G06580	1.64003	1.61066	1.16397	1.26259	1.90474	1.45352	0.921037	1.16577	1.56347	1.36122	0.804529	0.980105	1.1428	1.62125	1.4319	1.54066	1.20437	1.01217	2.54168	1.79905	1.74998	1.82613	1.68459	2.31909	2.29433	2.15497	1.99211	3.48945	2.26317	2.2341	2.63156	1.49301	2.60245	1.69081	1.96574	1.188	0.770548	0.863016	1.29473	0.0163004	0.0145719	0.0351687	0.0239562	0.0215356	0.0260521	0.026253	0.0229508	0.010101
AT1G06590	5.0087	4.27392	4.26912	5.47645	5.01174	4.5585	4.25072	3.89508	5.17821	4.58946	3.86597	4.25119	4.79028	5.54004	5.18788	5.20485	5.04357	6.18442	5.24977	5.12573	5.08088	6.35361	6.41021	7.6922	5.40092	5.05492	5.6989	5.25537	4.53703	5.4377	5.44606	4.93177	5.26347	4.51013	5.04767	4.9635	4.87726	4.50105	4.49272	0.0148622	0.0138434	0.0348135	0.019165	0.0374532	0.0180361	0.0214797	0.0393443	0.0252525
AT1G06610	0	0	0	0	0	0	0	0	0	0	0	0	0	0	0	0	0	0	0	0	0	0	0	0	0	0	0	0	0	0	0	0	0	0	0	0	0	0	0	NA	NA	NA	NA	NA	NA	NA	NA	NA
AT1G06620	1.43233	2.29371	1.67732	1.60538	2.72461	1.43745	1.46961	1.88226	1.22336	1.53848	1.5458	1.6616	2.58324	0.981629	0.971018	2.22498	1.42039	1.71596	4.00122	2.74499	3.98984	2.39229	3.44683	2.55556	2.31527	2.23918	1.43279	2.13626	2.3021	2.4918	1.58626	0.723187	1.93699	2.25845	1.45267	1.71195	1.70829	0.774583	1.49261	0.000479425	0	0.0017762	0.000684463	0.00187266	0.00200401	0.00238663	0.00327869	0
AT1G06630	7.56499	7.10424	8.64966	8.02052	8.91787	9.07374	8.11716	9.18205	10.595	8.93457	7.97146	9.39785	8.47933	8.60557	8.3066	9.43817	8.84946	8.93907	13.5637	13.7284	10.9937	8.75505	9.46894	12.1608	10.8033	10.9148	9.01946	9.64271	8.37027	9.37208	11.4249	8.94745	11.7162	10.6855	9.06191	10.6794	7.86685	7.54497	9.31104	0.0755094	0.0717668	0.128952	0.106092	0.0627341	0.114228	0.116945	0.104918	0.0909091
AT1G06640	29.2944	30.3381	39.5055	39.4304	46.0034	36.2687	31.0862	39.4231	32.9946	32.1111	38.0055	33.4955	42.9972	31.1347	34.6049	40.6122	36.2016	36.7459	52.8427	52.5523	45.7866	41.9009	42.5277	40.0322	42.4762	41.4116	43.6274	43.2294	37.6081	45.5748	37.9053	31.1797	34.3706	38.8763	34.7224	34.9047	36.3322	33.8234	42.6244	0.0678386	0.0630237	0.128597	0.123203	0.090824	0.148297	0.107399	0.0590164	0.0757576
AT1G06645	15.042	14.1915	17.2234	13.6935	14.8129	15.8865	11.4787	13.5349	10.2125	13.4063	12.3556	12.8547	19.0331	21.03	17.6245	19.6694	19.8111	23.9168	28.6956	26.3182	26.3817	20.3778	22.3975	23.3972	22.7799	20.1049	20.6058	20.2102	21.0933	18.4865	20.0597	18.2907	22.0934	16.1969	16.3574	18.9773	10.8637	15.7919	11.8433	0.0278865	0.0229508	0.0415631	0.0355921	0.0168539	0.0280561	0.0310263	0.0459016	0.020202
AT1G06650	47.0366	50.1408	58.0543	54.1647	56.4306	48.0408	52.7474	56.8817	53.7462	50.6931	55.3001	53.3942	60.2774	60.9929	52.71	51.638	53.655	55.2656	62.2981	57.427	63.7583	47.0307	51.613	49.5569	47.6911	48.7066	55.3038	45.0975	48.2991	49.4995	43.1704	43.8284	50.2074	41.3785	46.1416	48.8403	45.3143	51.9363	45.7098	0.0684778	0.0437158	0.09627	0.072553	0.0440075	0.0641283	0.0763723	0.0754098	0.0353535
AT1G06660	1.72477	2.71505	1.37056	3.20811	2.36085	2.92758	4.70068	3.50913	3.87574	3.37437	1.79493	4.13034	2.76548	2.65539	2.76867	3.53628	2.72593	2.83923	3.22534	2.45284	2.6926	4.73262	3.02399	2.44327	3.11457	2.41253	3.06774	2.64309	2.40439	3.13344	2.89931	1.91663	2.67493	2.66726	2.62389	2.7241	1.9836	2.89442	2.05412	0.00143827	0.000728597	0.00248668	0.00342231	0.0102996	0.00200401	0	0.00327869	0
AT1G06670	21.5653	19.2895	21.7428	16.4645	16.8846	14.5244	12.8511	12.6892	12.3708	18.7029	15.4355	15.3762	13.8054	19.2236	14.7662	18.0252	18.994	20.0021	19.4113	17.9097	18.7682	26.3764	23.7482	22.4423	17.9316	22.0113	19.1146	18.0518	18.9966	17.4042	19.481	18.3025	19.5039	22.2906	16.3565	14.3123	20.9226	18.9659	21.6578	0.184978	0.185428	0.320426	0.273785	0.240637	0.224449	0.24821	0.265574	0.247475
AT1G06680	4356.56	4404.44	4423.92	5895.84	5548.95	5328.97	6689.38	6334.22	6276.33	6268.68	6543.73	6117.15	5198.56	5115.55	5023.44	3890.14	4096.43	3931.92	2681.14	2811.6	3007.42	2597.76	2506.17	2631.17	2365.62	2533.62	2636.45	2713.45	3068.51	2941.77	3493.86	3482.89	3358.63	4063.1	3745.06	4081.79	4774.1	4606.27	4385.02	0.861446	0.673224	0.80675	0.742642	0.81367	0.711423	0.842482	0.806557	0.747475
AT1G06690	81.4883	87.5804	94.4294	84.0476	79.1537	82.5177	77.5304	66.9058	70.7892	66.1119	68.067	62.1657	57.7916	63.9244	56.5444	55.6219	65.5566	63.956	56.1626	56.1209	58.4459	58.6806	65.6692	66.1745	67.369	64.9471	65.0481	63.2408	75.1133	64.2664	64.1064	73.7304	72.5477	65.5017	60.748	59.3815	89.5275	84.9781	74.5146	0.0636836	0.028051	0.0792185	0.0609172	0.0365169	0.0541082	0.0357995	0.0688525	0.0353535
AT1G06700	36.2571	40.4791	40.1985	37.6503	40.6181	41.748	41.5549	43.1943	43.2866	46.0308	45.1552	50.569	49.8156	45.9364	48.7764	57.2203	47.2078	48.1742	66.3084	67.2883	73.8198	54.8007	58.3316	58.8624	59.0219	55.4392	58.1907	58.4808	61.6134	60.9127	63.1028	53.8401	64.1794	57.9883	64.4558	61.1309	35.1037	34.7829	37.2801	0.0829405	0.0644809	0.133215	0.124572	0.0889513	0.116232	0.105012	0.127869	0.121212
AT1G06710	3.03249	2.59607	3.24966	2.5438	2.84392	2.16151	2.90045	2.17299	3.01155	3.28357	2.74786	3.19709	4.13505	3.96637	3.56082	3.31756	3.73773	3.86388	4.24998	4.41862	4.16842	5.01711	4.21329	4.50553	4.18227	3.7215	3.753	3.18042	3.53613	3.62123	4.03958	3.62194	4.45773	3.92272	3.04653	2.70128	2.42253	2.80541	2.74273	0.0246105	0.0324226	0.0529307	0.0431211	0.0262172	0.0380762	0.0334129	0.052459	0.030303
AT1G06720	19.4673	18.9879	21.0818	14.0388	13.9385	9.57377	10.4225	9.93554	9.60248	13.7548	13.4795	13.165	16.1844	18.3681	14.7014	16.9702	19.7821	20.9529	19.1975	16.3244	18.4638	31.1357	23.7816	24.2017	22.7153	23.0207	17.5974	17.0365	19.0227	18.3985	18.2065	19.3725	21.3944	22.6509	15.8544	14.9602	20.2641	20.7561	20.9804	0.0661606	0.0728597	0.154885	0.132786	0.122659	0.132265	0.0763723	0.163934	0.106061
AT1G06730	12.2336	10.5953	10.6683	10.9109	8.47953	8.31054	9.59097	9.07124	10.3932	11.6106	11.5735	11.6353	8.03746	8.91573	9.83929	9.32427	11.9574	13.3924	13.6922	11.244	11.5041	18.172	15.2119	15.3648	13.6186	12.8885	12.9629	13.3007	14.8334	11.3314	12.5575	14.6896	15.3589	14.3835	11.6154	10.2042	11.1137	11.0075	11.3922	0.0115062	0.00910747	0.0220249	0.0164271	0.0159176	0.012024	0.0167064	0.0196721	0.010101
AT1G06740	3.31094	2.14608	3.51658	2.88534	2.44385	2.20507	2.85398	2.1072	2.28259	3.21369	1.78662	2.53084	1.93921	2.82584	1.55294	1.90075	2.59613	3.13636	2.20335	2.6015	2.61781	3.1508	3.68999	2.56004	2.28515	2.6387	2.6188	2.85334	3.10567	2.6871	3.12582	2.23056	2.65526	3.49283	2.9675	2.89896	2.57134	2.32026	2.28681	0.00663204	0.00510018	0.017762	0.00958248	0.00187266	0.0140281	0.0119332	0.0295082	0
AT1G06750	0.0536032	0.0694891	0.37663	0	0.256801	0	0	0.239501	0	0.209741	0	0	0	0.0624517	0	0	0.169436	0	0	0.0646806	0	0	0	0	0.0589195	0.149956	0.130221	0.313638	0	0.0634119	0.0630743	0.0575119	0	0	0	0.128136	0.0639306	0.0547548	0.167577	0.00423492	0.00473588	0.0124334	0.00479124	0.00561798	0.00400802	0.00477327	0	0
AT1G06760	114.932	133.183	125.271	152.164	166.868	165.376	175.998	162.322	162.452	171.473	158.282	176.789	177.005	172.438	177.483	202.451	176.528	190.224	190.796	184.579	199.164	185.056	198.487	191.231	161.89	171.315	191.706	156.831	161.776	182.058	145.212	145.38	123.295	131.49	125.16	121.681	118.462	142.951	133.986	0.104914	0.0684882	0.182238	0.0958248	0.174157	0.0861723	0.105012	0.108197	0.106061
AT1G06770	6.85779	5.75246	6.74854	5.19742	4.34835	4.00299	4.27204	4.31289	4.18376	3.83335	4.35359	3.86411	5.04825	5.63988	3.98494	6.0212	4.00751	4.69473	6.80679	7.51007	6.57751	7.79639	8.28515	7.52965	5.13086	7.57716	6.93001	8.54215	5.54856	6.27198	6.57765	5.99757	6.91872	7.4266	6.83828	6.13023	6.04836	4.59159	4.80429	0.0189373	0.0134791	0.0401421	0.0212183	0.0168539	0.0140281	0.0405728	0.042623	0.020202
AT1G06780	5.03936	3.37178	4.3308	5.5237	6.279	4.01154	4.51902	5.49282	5.70414	6.04269	7.01756	6.94608	6.27461	7.19699	6.46348	6.43928	6.46583	6.88289	6.33429	6.81635	6.06954	6.38048	7.31531	6.4004	6.61125	5.11609	4.739	4.43873	5.55206	5.3365	4.35168	5.18881	4.15245	4.73451	4.53389	4.51738	4.75005	4.19283	4.61618	0.0330004	0.0382514	0.0877442	0.0793977	0.0355805	0.0801603	0.0477327	0.0721311	0.0353535
AT1G06790	16.3198	13.0968	13.4992	10.6942	12.1	14.2056	9.31918	10.8508	10.6569	15.0351	11.3225	15.326	17.8702	18.8629	15.375	19.4814	16.5129	17.6322	15.1408	13.1283	12.4242	20.5513	19.3782	19.3408	16.6571	16.4865	16.6768	12.6308	16.5151	16.8545	15.8504	15.8422	15.5501	14.9556	14.187	13.6231	14.0574	12.7013	16.8716	0.0175789	0.0163934	0.0412078	0.028063	0.0299625	0.0340681	0.026253	0.0262295	0.020202
AT1G06800	4.56957	4.59966	4.78457	4.43876	4.82908	4.71695	2.75451	4.98415	3.3825	4.83812	4.98961	3.88742	4.94481	4.07121	3.65546	4.87627	4.64476	5.01344	7.06991	7.45998	7.31091	5.65677	6.59787	6.33428	6.32278	5.26376	6.72598	5.55711	6.08537	7.18646	5.50348	5.42189	5.081	6.20751	3.98018	5.2689	4.61644	3.95385	4.98596	0.00823012	0.0269581	0.0305506	0.0492813	0.0093633	0.0400802	0.0167064	0.00983607	0.00505051
AT1G06810	0	0	0	0	0	0.273717	0.489722	0	0	0	0.484811	0	0	0	0	0	0	0	0	0	0	0	0	0	0	0	0.27283	0	0	0	0.528594	0	0.286874	0.231565	0.2278	0	0	0	0.234063	NA	NA	NA	NA	NA	NA	NA	NA	NA
AT1G06820	33.8176	36.0136	31.8133	33.0139	32.1697	30.9863	31.9584	30.0596	30.2711	30.3616	32.7422	32.5559	32.1003	36.8369	35.6722	39.5918	37.6801	37.7851	39.4347	35.8057	38.1423	42.0415	38.7503	37.0043	40.9956	41.6491	38.5296	35.8222	41.9366	42.4872	36.6624	39.1928	40.4476	34.8647	33.9865	30.4523	33.9261	36.0597	35.9872	0.0520176	0.035337	0.0920071	0.0465435	0.0374532	0.0420842	0.0381862	0.0622951	0.030303
AT1G06830	30.6968	31.9913	26.0794	15.2913	19.1036	25.6722	20.6692	17.8166	15.294	24.7289	19.1627	29.2797	37.5674	24.5439	37.8053	34.5539	31.7092	46.4531	65.9627	62.4603	66.1406	61.3231	67.5386	57.2268	99.2388	58.5126	85.5401	89.218	61.0841	66.5754	79.6777	77.4944	56.5029	54.6069	63.181	66.185	42.7127	49.4937	38.5745	0.0155813	0.00582878	0.0394316	0.00616016	0.0102996	0.00400802	0.00477327	0.00655738	0.020202
AT1G06840	5.81432	4.51462	5.14207	4.84686	5.44046	4.61296	4.65486	5.51368	4.43365	4.30522	6.373	4.93699	5.80295	6.31545	5.51427	5.94563	6.44529	6.00522	8.70248	7.38129	7.90556	8.5984	9.48616	7.66614	6.45754	8.81054	8.68102	7.08753	7.64382	8.13211	7.76812	7.18053	8.35434	8.11734	6.72613	6.40649	5.92324	5.04216	5.33318	0.0115062	0.0360656	0.0412078	0.0677618	0.0243446	0.0440882	0.0167064	0.0327869	0.020202
AT1G06850	6.73284	5.81879	5.51911	7.41212	7.25751	6.01689	8.31851	7.52064	6.69832	8.68395	9.93054	10.229	11.0587	11.4178	11.2943	10.3072	8.03988	9.70289	14.575	16.6095	13.4436	11.7451	10.6678	10.2981	10.0319	12.0336	14.8117	11.5266	9.63612	11.5048	10.0351	9.79225	10.128	11.1832	10.7738	9.92495	7.04857	6.57182	6.31456	0.0102277	0.0145719	0.0312611	0.026694	0.0159176	0.0380762	0.0071599	0.0262295	0.0151515
AT1G06860	0	0	0	0	0	0	0	0	0	0	0	0	0	0	0	0	0	0	0	0	0	0	0	0	0	0	0	0	0	0	0	0	0	0	0	0	0	0	0	NA	NA	NA	NA	NA	NA	NA	NA	NA
AT1G06870	9.96407	10.5101	12.538	10.6916	9.93259	9.20116	11.9419	10.0239	8.76143	11.6237	12.8908	12.1238	15.18	16.2957	13.4092	17.054	13.759	14.5283	19.0662	17.3254	15.3299	15.195	14.757	15.234	15.7142	11.7731	14.208	12.7948	12.0785	10.7624	11.3605	13.2803	12.0148	10.8468	10.9843	9.54223	10.998	10.3046	12.4472	0.0145425	0.0153005	0.0309059	0.0273785	0.0196629	0.0340681	0.0119332	0.0360656	0.0252525
AT1G06880	0	0	0	0	0	0	0	0	0	0	0	0	0	0	0	0	0	0	0	0	0	0	0	0	0	0	0	0	0	0	0	0	0	0	0	0	0	0	0	NA	NA	NA	NA	NA	NA	NA	NA	NA
AT1G06890	17.4034	16.1673	18.73	22.5544	22.9538	22.3246	26.8841	32.5833	30.3506	38.9651	45.3967	45.7623	47.3718	53.605	45.1489	49.591	55.605	48.2613	71.8121	66.6558	70.0679	53.8983	60.0377	58.5245	50.031	54.4025	51.0089	49.0595	50.6961	43.51	44.6878	39.7641	44.6355	34.795	37.7308	29.2225	20.1682	19.8646	19.2372	0.0195765	0.020765	0.0390764	0.045859	0.0411985	0.0360721	0.0238663	0.0327869	0.0505051
AT1G06900	16.5327	17.1236	16.7769	18.8534	16.3351	14.4907	15.3682	14.2424	15.2199	18.7978	17.5951	17.1028	16.6287	20.8308	16.8742	20.2324	18.4762	21.3458	24.7371	21.7126	21.0485	29.2881	26.1564	24.936	21.5108	24.2474	23.9104	21.8505	24.0085	20.7782	25.3878	21.7962	25.0314	28.9788	21.5623	20.9932	18.7611	17.3269	18.3034	0.0604075	0.0484517	0.115808	0.0896646	0.085206	0.0701403	0.0477327	0.121311	0.0808081
AT1G06910	5.54343	4.67109	5.76129	6.24942	5.80943	5.82653	4.98566	4.79885	5.53364	6.05529	5.30957	5.73948	5.6148	6.78144	5.35054	5.88742	6.64391	7.79898	5.48449	6.35456	6.14198	6.24963	6.72241	6.3861	7.76886	6.59082	6.64932	5.40587	7.03226	4.67244	5.54447	5.65027	4.69057	4.42918	5.90326	5.13488	7.43788	6.158	4.838	0.0172593	0.0123862	0.0305506	0.0232717	0.0140449	0.0340681	0.0190931	0.0163934	0.00505051
AT1G06920	0	0	0	0	0	0	0	0	0	0	0	0	0	0	0	0	0	0	0.149715	0	0	0	0	0	0	0	0	0	0	0	0	0	0	0	0	0	0	0.125593	0	NA	NA	NA	NA	NA	NA	NA	NA	NA
AT1G06923	0	0	0	0	0	0	0	0	0	0	0	0	0	0	0	0	0.0942957	0	0	0	0	0	0	0	0	0	0	0.174548	0.116442	0	0.105308	0	0	0	0	0	0	0	0	NA	NA	NA	NA	NA	NA	NA	NA	NA
AT1G06925	0	0	0	0	0	0	0.430871	0	0	0	0	1.03928	0	0	0	0	0	0	0	0	0	0	0	0	0	0	0	0	0	0	0	0	0	0	0	0	0	0	0	NA	NA	NA	NA	NA	NA	NA	NA	NA
AT1G06930	0	0	0	0	0	0	0	0	0	0	0	0	0	0.127425	0	0	0	0	0	0	0	0	0.127838	0	0	0.152983	0	0	0	0	0	0	0	0	0.221848	0	0.391328	0	0	NA	NA	NA	NA	NA	NA	NA	NA	NA
AT1G06950	102.556	104.32	82.846	98.5023	90.7863	73.2068	99.5229	80.7404	91.1452	113.017	103.789	108.949	99.9	118.417	104.633	123.216	128.99	141.589	128.444	113.832	129.73	168.574	146.825	155.888	143.273	159.826	156.532	145.879	173.478	138.914	160.299	166.685	189.473	195.766	141.941	138.372	120.869	116.174	127.451	0.174271	0.116576	0.240497	0.169747	0.225655	0.160321	0.0954654	0.193443	0.111111
AT1G06960	22.9602	23.2941	25.5722	22.8251	24.8092	24.4825	23.8059	21.4652	24.1577	22.9482	23.2978	23.7886	21.0422	20.0627	25.4545	27.5083	28.1361	21.5349	34.0361	29.813	28.1817	27.7192	35.1506	33.3359	37.4445	32.4648	32.8911	30.4217	32.6336	29.8187	23.1994	27.3121	27.253	28.3024	31.892	32.5135	17.4125	21.1591	24.5766	0.0444267	0.0346084	0.0809947	0.0595483	0.0580524	0.0761523	0.0477327	0.0491803	0.0353535
AT1G06970	0.12059	0.104218	0.0941438	0.10212	0	0.146954	0.175282	0.0897997	0.194548	0	0	0.105697	0.0440152	0	0	0.0461523	0.169411	0	0	0	0.0488074	0.0671367	0.0939673	0.046893	0.0883663	0	0	0	0.1046	0	0	0.0431276	0	0	0.0407674	0.0960878	0.047941	0.0410601	0.125664	0.000159808	0	0.00035524	0	0	0	0	0	0
AT1G06980	4.04451	4.83982	4.73629	3.55678	4.09884	5.8766	7.46164	8.16669	6.96422	8.92722	10.9123	6.34011	7.83544	7.61193	8.06749	4.28655	8.68683	5.83606	2.27304	3.37869	3.39986	4.93648	4.72741	3.26651	4.44563	3.69899	3.59011	3.03395	5.26231	6.62483	1.2813	4.00562	3.57623	4.49048	2.83981	3.34668	4.63821	6.9916	4.70102	0.00183779	0.00655738	0.00319716	0.0054757	0.00280899	0.00400802	0	0.00327869	0.00505051
AT1G06990	0	0	0	0	0	0	0	0	0	0	0	0	0	0	0	0	0	0	0	0	0	0	0	0	0	0	0	0	0	0	0	0	0	0	0	0	0	0	0	NA	NA	NA	NA	NA	NA	NA	NA	NA
AT1G07000	4.13776	3.59782	2.95457	2.30752	2.90094	3.25911	4.01572	4.50918	4.82344	5.52843	8.11427	6.43525	9.94574	10.1119	8.02535	9.38578	8.4536	9.62788	23.2261	17.7185	20.1578	7.24805	11.1473	14.5401	7.32138	8.04633	8.82623	7.67648	6.17149	9.25257	5.28449	6.22609	5.92925	6.65892	4.4524	4.58368	4.27295	4.89673	4.04897	0.0115062	0.0123862	0.0191829	0.0390144	0.00561798	0.0280561	0.0811456	0.0262295	0.00505051
AT1G07010	142.901	131.827	154.174	93.3738	96.3346	100.191	51.4299	60.5092	50.2793	28.1721	32.7094	27.4967	28.382	26.4435	28.2914	44.4826	42.1934	41.455	45.8399	42.6117	50.0391	57.7218	68.4469	72.6346	92.8574	83.9243	93.1196	105.252	104.92	102.371	109.975	118.964	118.406	114.665	115.791	119.248	128.234	135.395	119.189	0.0958849	0.056102	0.115808	0.0677618	0.0702247	0.0701403	0.0739857	0.0786885	0.0757576
AT1G07020	8.3366	10.5559	15.8925	13.5449	14.861	12.0493	14.5834	13.4267	20.1742	23.2637	19.0403	18.8623	21.4415	23.7172	21.4499	18.0306	16.7505	18.08	26.4406	25.0315	22.599	16.8382	19.715	18.7723	21.7364	14.9151	16.0137	20.0407	11.6035	16.0545	11.4065	10.1926	10.3999	15.5904	16.5167	16.9158	9.24907	11.6843	12.7281	0.0147024	0.0138434	0.0291297	0.0246407	0.0205993	0.0380762	0.0143198	0.0295082	0.040404
AT1G07025	0	0	0	0	0	0	0	0	0	0	0	0	0	0	0	0	0	0	0	0	0	0	0	0	0	0	0	0	0	0	0	0	0	0	0.309265	0	0	0	0	NA	NA	NA	NA	NA	NA	NA	NA	NA
AT1G07030	20.2483	17.188	20.7583	13.0891	14.6716	16.0696	14.7683	15.5345	13.7759	24.9998	22.008	19.7056	22.5664	26.1934	22.1732	21.6765	24.5992	23.172	17.0223	15.9117	17.1489	15.6458	22.1512	17.5691	19.1675	17.6385	17.5055	20.6594	18.2822	19.0946	18.7386	18.7869	18.7747	16.8636	18.3434	16.8806	20.6259	16.3406	20.5748	0.0200559	0.0131148	0.0333925	0.017796	0.0299625	0.0140281	0.0238663	0.0295082	0.0252525
AT1G07040	5.23736	6.22372	5.69509	7.99921	7.01953	7.82605	14.2739	16.088	14.4848	23.9085	22.8783	22.215	26.285	25.2794	25.7247	19.0423	20.4966	21.4535	16.4751	12.4137	14.8384	8.53923	12.3162	12.438	10.2115	9.5933	10.6029	8.87713	10.6271	11.5064	8.217	6.82339	8.91892	9.89912	7.84114	10.284	5.05662	5.34988	5.26285	0.0114263	0.00582878	0.0259325	0.0109514	0.011236	0.0160321	0.00954654	0.0196721	0.0151515
AT1G07050	0.726264	0.9415	1.36078	1.10705	0.869844	1.41608	4.11706	4.70521	4.92109	120.491	122.273	103.697	195.475	214.246	201.551	139.59	149.525	149.626	43.5104	42.5906	45.5031	38.0887	31.7486	31.179	35.9232	29.8665	36.1693	15.8646	18.8989	19.9325	3.07651	3.42858	2.78277	0.748751	1.03121	0.520829	1.73238	1.03861	1.96775	0.00455453	0.0010929	0.00568384	0.00136893	0.00280899	0	0.00477327	0.00327869	0
AT1G07051	0	0	0	0	0	0	0	0	0	0	0	0	0	0	0	0	0	0	0	0	0	0	0	0	0	0	3.32291	0	0	0	0	0	0	0	0	0	0	0	0	NA	NA	NA	NA	NA	NA	NA	NA	NA
AT1G07060	0.172454	0	0	0	0	0.210157	0.376004	0.192632	0.208666	0.449856	0.186116	0.453467	0.188837	0	0.596249	0.198005	0.181705	0.369711	0.839975	0	0.209397	0	0	0	0	0	0	0	0.22438	0	0.405849	0	0	0.177793	0	0	0	0	0	NA	NA	NA	NA	NA	NA	NA	NA	NA
AT1G07070	51.9233	49.8484	53.634	49.1559	56.9081	63.5737	52.8665	46.2348	39.1182	60.6947	46.5212	55.7077	65.9743	64.7747	62.6632	65.8031	65.8051	56.4448	58.7525	59.6981	60.3697	83.0412	76.1493	74.0023	86.6862	81.1925	65.4501	82.6397	65.0081	81.1267	80.1185	75.6807	71.9473	73.9838	74.2713	63.8163	63.0954	61.545	60.9995	0.0228526	0.00655738	0.0287744	0.0150582	0.0393258	0.00801603	0.0143198	0.00983607	0.0151515
AT1G07080	65.9724	63.1472	70.5892	70.6004	72.4123	78.6339	73.3982	80.96	75.4514	81.2139	88.2674	84.7173	77.7814	74.5464	79.2607	69.2102	77.5099	70.6199	68.8887	76.1164	72.3139	62.3392	73.9428	72.6404	68.84	70.284	70.4752	61.8676	69.0222	68.5295	64.6555	62.8321	59.3285	57.4867	61.6849	61.3532	68.3356	58.9892	57.9185	0.0431482	0.0298725	0.0628774	0.0540726	0.0655431	0.0380762	0.0429594	0.0327869	0.0353535
AT1G07090	5.81753	6.09748	5.21815	9.90544	11.1186	7.54194	9.44558	11.6139	10.0345	10.0093	12.0225	13.3444	12.8759	12.2578	19.4005	15.6328	14.998	21.2286	21.7039	22.2541	21.6421	12.1973	16.6378	16.0282	13.6053	16.6209	15.1853	14.2433	17.7151	18.0105	14.5647	9.1634	10.7501	11.2297	12.679	12.575	9.30035	9.10343	10.1899	0.0119856	0.0120219	0.0213144	0.0130048	0.0205993	0.0200401	0.0071599	0.00327869	0.0252525
AT1G07100	0	0	0	0	0	0	0	0	0	0	0	0	0	0	0	0	0	0	0	0	0	0	0	0	0	0	0	0	0	0	0	0	0	0	0	0	0	0	0	NA	NA	NA	NA	NA	NA	NA	NA	NA
AT1G07110	83.0794	82.5923	90.7652	71.1933	72.4552	67.8444	61.2222	60.8503	67.5441	73.9291	73.8032	70.8363	77.3788	89.5625	80.4068	87.8313	93.3659	98.1918	104.943	103.09	106.097	109.347	120.269	115.24	108.375	106.323	105.456	99.759	113.931	95.9801	106.249	98.9658	109.308	107.238	90.6678	92.8181	81.9169	75.6981	68.6138	0.27535	0.186885	0.337478	0.224504	0.17603	0.202405	0.326969	0.236066	0.176768
AT1G07119	1.95061	2.76275	1.64786	0.944707	1.20528	2.05799	1.72265	2.82918	2.20431	1.77822	2.11405	1.02385	1.80846	0.000869009	2.12465	2.3305	2.75464	1.36123	1.28194	1.8814	0.595654	2.56278	1.04508	1.17506	2.49773	2.14559	2.29378	2.09497	1.30894	3.84221	2.18583	2.00477	0.591497	1.76099	0	1.69251	1.27639	1.79828	1.46044	0.00167799	0.00182149	0.00746004	0.00342231	0.00093633	0	0.00477327	0	0
AT1G07120	0.699724	1.46356	1.67592	1.84915	0.907152	0.985875	0.931344	0.885942	1.42051	0.793529	0.842206	1.12069	1.63958	1.17544	1.92409	1.34484	0.711202	1.59546	1.10351	0.635522	1.89585	1.8802	1.13665	0.58881	1.08372	0.51617	0.26855	0.601909	1.31391	1.18217	0.770066	1.0582	1.68659	1.77948	1.7059	1.10298	0.670941	1.99853	1.49384	NA	NA	NA	NA	NA	NA	NA	NA	NA
AT1G07128	1.0547	0	0	0.588702	2.5566	1.4209	2.4383	1.27783	1.98706	1.3523	1.62154	0	1.23857	0	1.5354	0.549864	0.983036	0	1.43736	3.69632	3.26536	0.698136	0.000165942	2.00184	2.26895	2.7013	1.39983	4.01556	1.61914	1.32974	1.43418	1.93159	1.43768	1.13404	0.778599	0.791091	2.49689	1.17389	0.573427	0.00327607	0.00437158	0.00781528	0.00684463	0.00655431	0.00801603	0.0143198	0	0
AT1G07130	1.95964	2.8312	1.70501	2.92686	0.892063	1.39409	1.65021	1.70378	1.22379	3.36555	1.3413	3.82848	2.07988	4.09943	2.42591	1.7957	2.1658	4.29186	3.89079	2.21191	2.43625	5.73206	3.26167	2.66912	3.28019	4.32078	3.90797	3.69879	2.03946	3.68891	4.5808	2.51367	1.81161	2.3588	3.32429	2.56711	1.0716	2.04963	3.21488	0.00647223	0.00291439	0.00994671	0.00684463	0.00468165	0	0.00954654	0.00327869	0.0151515
AT1G07135	0.518332	0.895926	0.404659	1.97525	1.65548	1.05276	2.82532	5.9828	2.71774	8.56331	5.59397	6.81476	5.67573	6.24025	8.16402	7.7367	5.46137	4.63006	13.6752	9.79869	8.60137	8.36866	9.69362	10.6827	9.87548	5.55848	9.65397	11.4573	6.51922	7.35816	3.25288	3.70752	3.9721	2.31565	3.32939	2.6846	1.44246	1.05894	2.16058	0.0170995	0.0459016	0.050444	0.187543	0.00561798	0.0621242	0.0405728	0.0131148	0.010101
AT1G07140	79.7367	82.4028	82.591	78.8416	79.5388	80.6553	78.1107	85.7213	79.3581	109.077	104.073	96.073	119.121	117.672	111.655	121.466	117.146	125.277	150.245	145.09	149.909	138.304	136.256	133.984	120.234	127.765	119.136	137.263	119.819	120.456	110.212	107.963	115.514	98.6466	105.396	93.2451	91.1701	84.356	92.2207	0.122253	0.0910747	0.202842	0.183436	0.194757	0.162325	0.157518	0.147541	0.146465
AT1G07150	2.02473	2.62478	1.55344	0.709498	0.501726	0.850827	0.837243	0.6239	0.67583	0.364251	0.602797	0.642554	0.917411	0.569404	0.885106	0.480977	0.809199	0.748391	2.12541	2.69589	3.05189	2.21561	1.95857	1.62899	1.53485	1.6602	2.03536	1.36171	1.45345	0.743347	1.06801	1.34837	0.891723	1.36762	0.991336	1.41862	2.24828	1.21241	1.60064	0.00111866	0.000728597	0.00284192	0.00136893	0.00187266	0	0	0	0.00505051
AT1G07160	0	0.0946726	0	0.0927665	0.174934	0	0	0	0	0	0	0	0	0.17017	0	0	0	0.0782814	0.177854	0	0	0.24395	0.0853605	0	0.160545	0	0.0887075	0.142435	0.0950189	0	0.257799	0	0	0	0.0740666	0	0	0	0	7.99041e-05	0	0	0.00136893	0	0	0	0	0
AT1G07170	16.7437	18.6912	14.161	11.816	16.9901	15.8701	22.056	20.7809	14.3505	15.4689	16.5644	15.2873	14.5147	17.882	16.0807	13.6174	16.1717	18.6956	30.2996	29.464	31.3429	25.2466	29.0844	30.6561	33.7412	33.1788	33.897	35.3777	32.3753	33.0126	32.016	35.6797	43.6613	38.3602	44.8122	34.4659	15.2546	16.1532	18.1753	0.0179784	0.0102004	0.0255773	0.019165	0.0262172	0.0200401	0.0071599	0.0131148	0.0151515
AT1G07175	0	0	0	0	0	0	1.45449	2.98063	0	1.74018	0	0	0	1.55445	1.53765	1.53189	8.43465	0	0	0	1.62002	4.45681	0	0	0	1.86623	0	0	1.73594	0	0	4.29448	3.40811	1.37551	2.7063	1.59467	0	0	0	0.000399521	0.000364299	0.00390764	0	0.00093633	0	0.00238663	0	0
AT1G07180	229.733	201.5	238.758	113.298	108.977	103.043	53.5135	51.5299	45.7912	14.5888	20.4527	17.8299	5.58453	5.67182	5.87769	3.59326	3.17531	3.97585	3.88138	6.29384	6.12218	7.06617	9.00948	10.6823	16.6264	13.3757	16.9656	29.0496	26.241	25.0929	53.1238	60.5642	65.582	96.5548	90.1653	95.3142	193.745	187.368	181.302	0.0784658	0.0360656	0.0898757	0.0492813	0.0365169	0.0360721	0.0501193	0.052459	0.0505051
AT1G07190	0	0	0	0	0	0	0	0	0	0	0	0	0	0	0	0	0	0	0	0	0	0	0	0	0	0	0	0	0	0	0	0	0	0	0	0	0	0	0	NA	NA	NA	NA	NA	NA	NA	NA	NA
AT1G07200	10.3444	9.41248	9.81573	5.98246	7.15163	5.36352	5.07313	5.26071	4.78273	4.24139	4.96174	3.90685	4.57381	6.04232	4.97546	7.14555	8.92029	8.26363	13.9275	13.1925	12.9688	11.3777	15.0073	15.5343	13.0343	13.6458	13.6207	14.9812	16.1217	14.9898	20.2869	19.7611	24.3472	21.4161	19.1345	18.3615	11.1003	12.2848	11.0134	0.0453056	0.0550091	0.11865	0.0732375	0.0533708	0.0861723	0.071599	0.108197	0.0656566
AT1G07210	28.9743	25.4794	27.7709	28.2483	26.6347	27.2126	27.3616	23.8096	25.1214	34.4208	27.0872	31.0575	38.2945	33.9722	36.689	39.73	37.9176	43.5207	46.2929	45.5397	50.5309	47.9309	46.8092	46.8265	47.8733	44.1419	43.3766	40.3133	40.4599	38.9701	40.3913	42.2744	37.949	35.9598	35.4688	33.0867	32.3555	30.3509	31.9245	0.0182181	0.00910747	0.0277087	0.0198494	0.0327715	0.0160321	0.00954654	0.0131148	0
AT1G07220	10.4541	10.4307	10.6604	7.38576	7.38591	10.3063	5.89041	6.95392	7.95911	7.58358	8.30331	7.95331	9.90381	12.4535	9.4761	14.9027	12.9951	12.8427	16.5916	13.7484	13.692	12.1636	12.4939	13.292	12.653	9.69375	10.7722	9.73651	9.85754	10.6301	8.98407	8.19177	9.37645	8.05308	7.74346	8.84479	10.7871	11.0987	11.0777	0.0131842	0.00837887	0.0284192	0.0136893	0.0196629	0.012024	0.0286396	0.0229508	0.020202
AT1G07230	13.6924	11.7268	13.0822	15.6348	14.0312	13.7946	14.0108	18.5522	16.5078	15.0865	17.3379	13.6478	14.8849	16.471	13.5585	15.4942	16.4582	15.8428	16.3721	18.6097	18.1861	14.1179	16.1199	18.6838	18.4734	16.041	16.2717	15.2326	14.6638	16.8412	16.4026	11.933	14.2682	16.3077	13.5359	15.0657	11.4962	12.7748	10.3538	0.0140631	0.0105647	0.0351687	0.0314853	0.0252809	0.0200401	0.0143198	0.0229508	0.0252525
AT1G07240	8.30757	10.5405	9.65952	14.0704	14.8896	12.8523	14.9016	17.3746	18.4643	20.595	19.2668	17.8166	15.871	15.1705	15.8214	13.0562	10.9881	11.3681	27.0477	24.5277	26.3269	17.7133	19.0074	18.5583	15.9315	16.4826	19.1085	19.3055	14.2587	18.61	15.8764	15.5509	13.9968	14.5176	15.1182	14.2955	8.43246	8.78698	8.04319	0.0136636	0.0229508	0.0415631	0.0321697	0.0131086	0.0480962	0.0214797	0.0163934	0.020202
AT1G07250	23.8381	21.7132	28.7235	27.0931	26.447	27.6738	31.048	30.9017	28.3882	29.7825	28.8409	25.3203	23.9046	22.9494	19.6648	23.7687	23.9932	21.7195	21.0829	19.908	21.937	15.6115	20.0908	19.1738	17.721	18.5145	18.8212	18.3525	16.3241	15.139	16.018	13.9997	16.5851	16.2332	15.9057	16.9452	24.241	23.1968	19.1539	0.0871754	0.0575592	0.127886	0.0862423	0.0561798	0.0581162	0.0906921	0.0885246	0.0757576
AT1G07260	0.723696	0.85999	0.776856	0.689461	1.37238	1.0289	0.723198	1.1452	1.31349	0.865244	0.781031	0.951478	2.24526	1.335	1.8766	0.900166	1.14378	0.969674	2.49682	2.91084	2.19681	2.41745	1.76227	1.61816	1.39207	1.51841	2.41741	0.823359	2.354	1.92628	1.5612	1.22941	1.77159	1.67873	2.26308	1.87412	0.575417	0.554433	1.19407	0.00111866	0.0010929	0.00319716	0.00136893	0.00468165	0.00400802	0	0	0
AT1G07270	1.25673	2.08172	0.490561	1.59637	2.00691	1.02099	1.7506	1.01384	1.43614	1.54807	1.80839	2.01946	1.83482	2.60299	2.41393	1.68342	2.20691	2.61937	1.5303	1.43219	1.61072	0.816279	1.71375	1.05884	1.53485	1.26956	1.61133	0.953199	1.90765	1.48669	0.821544	0.674184	1.6051	1.22366	1.62862	1.08483	0.999237	1.28373	1.52789	0.00535358	0.00437158	0.0138544	0.00684463	0.0093633	0.00601202	0.00477327	0.0131148	0.010101
AT1G07280	42.5145	38.5104	44.5396	54.3137	50.6861	41.3051	57.3902	60.218	58.5127	82.2552	88.7695	68.5092	86.1209	88.3982	75.4319	91.3648	93.3358	102.315	84.0877	79.0953	84.9129	56.2046	75.0233	77.8328	67.2861	59.5354	65.3651	49.3904	63.2359	53.8659	33.007	33.3357	33.152	22.6434	21.3368	20.6633	44.4907	39.5974	33.5956	0.227087	0.107832	0.274245	0.170431	0.129213	0.104208	0.317422	0.147541	0.126263
AT1G07290	1.44342	0.748478	0.901498	1.34458	1.49828	1.87626	1.88827	2.25724	1.28078	2.13364	0.726962	3.03638	1.79128	1.56958	1.77442	1.76777	1.62224	1.23778	1.52328	2.90285	3.03789	1.92866	1.57466	1.68389	2.00966	2.55739	1.51952	0.938401	2.12844	1.13837	1.472	0.929204	2.94967	0.992075	1.46392	1.26516	1.14768	2.55568	1.30361	0.00279664	0.00473588	0.00852575	0.00684463	0.00842697	0.00601202	0	0.00327869	0.010101
AT1G07300	14.0884	13.8091	12.0718	8.5115	11.935	13.3999	10.3015	11.131	9.97858	11.4285	7.97314	9.26138	8.46594	9.60824	13.2665	14.4005	9.95646	12.5233	9.20525	8.91458	6.8843	10.3305	12.0492	9.21991	14.3526	10.5741	11.4782	10.3879	10.283	10.9755	14.7582	9.95427	9.21635	9.91927	9.93225	10.8836	12.2947	17.1991	12.1748	0.0179784	0.017122	0.0717584	0.036961	0.0205993	0.0340681	0.0214797	0.0393443	0.0252525
AT1G07310	14.6874	17.4218	20.5536	22.2017	22.6925	21.2993	28.7409	26.5777	30.3005	36.1101	31.0681	32.731	29.7531	32.1705	28.0142	28.5838	31.7244	25.9771	36.5741	31.9895	37.3618	25.0218	28.8412	29.0426	24.3776	29.6863	30.5073	24.4923	24.4606	26.6707	24.1092	23.9528	23.6362	20.0634	20.4075	21.1535	17.8675	15.3031	15.3055	0.0205354	0.0142077	0.0312611	0.0198494	0.0290262	0.0280561	0.026253	0.0131148	0.00505051
AT1G07320	453.063	484.028	420.037	402.218	423.803	448.146	430.53	410.283	435.599	451.881	435.325	454.698	445.058	437.571	478.457	492.419	467.543	450.006	452.295	470.7	464.252	541.494	527.403	528.643	512.789	532.963	528.104	569.708	551.487	512.244	569.442	588.397	580.789	554.415	564.402	572.314	485.698	486.965	493.761	0.193927	0.0921676	0.210657	0.131417	0.200375	0.166333	0.109785	0.144262	0.161616
AT1G07330	0.0990751	0.321093	0.348064	0.56633	0.237324	0.664048	0.108008	0.110668	0.179818	0.193833	0.267311	0.130259	0	0.23086	0	0.170632	0.260974	0.1593	0.120642	0	0	0	0	0.288951	0	0	0	0.386466	0.0644534	0.0586023	0.291452	0.265749	0.0632696	0.153214	0.050241	0.236834	0.236327	0.253009	0.206489	0.00687175	0.00400729	0.0131439	0.00684463	0.00187266	0.00601202	0.0071599	0.0131148	0
AT1G07340	0	0	0	0	0	0	0	0	0	0	0	0	0	0	0	0	0	0	0	0	0	0	0	0	0	0	0	0	0	0	0	0	0	0	0	0	0	0	0	NA	NA	NA	NA	NA	NA	NA	NA	NA
AT1G07350	52.3823	51.6658	59.1971	22.4279	30.36	32.3191	21.0051	24.7958	21.0976	22.933	20.32	23.7913	40.5922	40.3732	41.3722	57.3677	47.6274	44.8409	22.3916	19.0064	19.6593	32.4262	28.0873	23.6743	24.3194	26.5412	22.5144	27.8631	19.8268	23.9203	22.2413	19.8868	16.7491	20.8464	22.365	19.702	36.0867	42.8062	44.2801	0.0865362	0.0823315	0.167318	0.150582	0.0861423	0.156313	0.097852	0.12459	0.0757576
AT1G07360	36.4035	36.9364	35.2476	39.8041	36.2719	35.6255	36.9231	32.9998	36.27	43.2079	37.62	40.1418	36.6133	39.8205	38.9627	40.5199	36.077	38.8226	36.5761	39.8247	39.9992	39.6397	42.6946	41.0981	30.8426	40.8048	34.0085	31.5824	34.0961	36.4845	32.1449	33.9519	34.1803	34.9818	29.5238	28.6621	35.6035	33.3344	36.8405	0.0341191	0.0214936	0.0525755	0.0328542	0.0524345	0.0180361	0.0238663	0.0491803	0.020202
AT1G07370	28.2068	27.1717	31.7258	33.2808	34.5844	27.7163	28.4406	21.9181	27.7894	31.1185	27.9148	31.2217	35.2814	35.0712	38.2899	34.8183	37.4729	32.0279	25.5226	26.7713	25.8562	36.4974	31.1451	36.1575	29.2887	34.4642	30.1995	26.5283	25.3853	25.5868	22.5644	22.608	15.9482	20.4596	22.8407	20.388	23.4026	24.3713	33.4602	0.00846984	0.00255009	0.0142096	0.0109514	0.0346442	0.0160321	0.00238663	0.00655738	0.020202
AT1G07380	4.55935	4.40504	4.78513	4.69881	4.84252	4.03608	4.07949	4.70847	5.36059	5.44177	4.73488	4.18477	3.43822	4.76074	4.16399	4.34594	5.43841	5.20997	5.18521	4.61924	4.75265	5.81907	6.48552	5.46945	4.06597	5.11397	4.80669	4.11064	4.47712	4.0198	4.30208	4.70722	4.61463	4.8779	4.75497	3.136	3.74488	3.77857	3.98923	0.00711147	0.00327869	0.017762	0.00684463	0.00749064	0.00601202	0.0143198	0.00983607	0.116162
AT1G07390	1.57346	1.74308	1.20606	0.94484	1.02792	1.22021	0.499002	1.11845	0.830773	0.746267	0.926246	1.166	0.939783	1.36657	1.05506	1.47812	1.65786	1.87061	1.63729	1.48438	1.59789	1.81572	1.90601	1.73546	1.63518	1.92077	1.70275	1.84129	1.67501	1.92907	2.25543	1.59611	1.93655	1.59268	1.65383	1.36774	2.14957	1.66571	1.75892	0.0115861	0.00765027	0.0248668	0.0109514	0.0121723	0.012024	0.00954654	0.0163934	0.010101
AT1G07400	4.77616	5.03069	9.08876	1.32715	0.89381	1.81887	0.325423	0.833595	0.902978	0.973352	0.966478	0.981164	1.63434	1.56504	1.37611	2.39917	3.14523	1.91986	0.545235	0.900496	0.906141	1.74501	1.22119	0.870599	1.80464	1.4614	1.99427	2.03771	1.55357	1.76567	0.878134	0.96083	1.71566	1.69264	1.211	1.07036	1.78011	2.43939	2.79965	0.000639233	0.000364299	0.00213144	0.00136893	0.00280899	0	0	0	0
AT1G07410	1.6563	2.36188	0.969799	0.841572	2.38049	2.62394	2.34732	1.8501	1.80368	3.02439	2.14502	2.8309	0.906823	3.47348	2.29063	1.52136	1.74515	3.19574	3.42864	2.79802	3.01667	5.25611	2.71035	3.09157	1.82057	1.62173	3.62137	2.26128	3.23252	2.5472	2.14385	2.84332	2.32698	1.53682	2.35175	2.57355	1.77787	2.03026	2.589	0.0019976	0.00182149	0.00426288	0.00684463	0.00187266	0.00601202	0	0.00327869	0.0151515
AT1G07420	11.4044	11.0881	11.3518	13.1586	13.8866	15.8666	30.3562	35.0316	30.358	56.6471	53.5393	45.6064	50.2633	46.3936	49.1779	35.8997	36.4489	33.108	35.9902	39.3339	35.7724	29.3652	29.8814	28.4933	31.652	28.0488	28.2825	23.7256	24.6068	25.4085	15.9915	14.0714	12.8664	9.21002	10.2169	9.42796	9.97449	12.1348	11.092	0.0314822	0.0240437	0.0547069	0.0492813	0.0355805	0.0501002	0.0334129	0.0393443	0.0353535
AT1G07430	0.284581	0.664054	0.799815	0.722982	0.681682	0.138719	0.496381	2.3523	0.895276	1.26199	2.08846	0.598643	1.37111	0.928361	0.655947	0.849538	1.43926	0.915137	0.554446	0.343391	0.621978	0.095062	0.399158	0.398388	0.312805	0.318447	0.276539	0.222015	0.148107	0.403986	0.200918	0.122133	0.0726936	0	0	0.27211	0.135764	0.290695	0.296557	0.00167799	0.000728597	0.010302	0.00136893	0.00374532	0	0.00238663	0.0262295	0.00505051
AT1G07440	55.6426	49.1748	51.9139	41.5085	48.5796	47.2009	52.8122	62.7914	54.8843	58.1185	60.1742	51.8252	88.3278	81.7336	87.9608	107.571	100.401	97.3656	72.7636	61.2132	66.175	65.4552	75.7216	77.3083	75.4782	62.4881	75.4987	60.3899	61.396	74.3398	53.2397	51.2415	44.0704	38.4007	36.5017	28.4048	51.9185	55.7877	48.4591	0.138634	0.0652095	0.168384	0.0848734	0.0608614	0.0541082	0.140811	0.0688525	0.0707071
AT1G07450	7.9511	8.9229	9.03313	6.48206	12.7921	7.95402	4.52804	7.55585	7.3232	2.01218	1.92112	3.43256	2.46899	1.38263	1.91476	2.31636	3.37605	2.41694	1.73407	1.86157	1.44095	1.38746	2.91293	2.63042	2.34797	3.48589	3.02714	1.85165	2.47049	2.527	4.18924	2.4192	5.00181	3.42573	6.98078	8.79414	5.66148	7.87947	8.16203	0.00998801	0.00364299	0.0124334	0.00410678	0.00468165	0.00200401	0.0071599	0.00327869	0.00505051
AT1G07460	0	0	0	0	0	0	0	0	0	0	0	0	0	0	0	0	0	0	0	0	0	0	0	0	0	0	0	0	0	0	0	0	0	0	0.323177	0	0	0	0	NA	NA	NA	NA	NA	NA	NA	NA	NA
AT1G07470	19.0526	18.6613	20.4642	20.6702	18.4785	22.1728	21.0756	17.4293	21.0276	22.2471	22.9399	21.7344	22.0665	24.6878	24.0252	23.0716	24.8024	25.1477	33.8976	28.7689	35.11	27.0817	30.5154	30.3344	29.3105	24.6363	29.1615	23.5374	24.0338	24.5103	26.1782	23.2759	24.8288	23.7005	25.7803	23.662	17.7491	17.7123	17.952	0.0203755	0.0178506	0.0426288	0.0314853	0.0252809	0.0300601	0.026253	0.0131148	0.0353535
AT1G07473	0.127021	0	0.148747	0	0	0.309584	0	0	0	0	0	0	0	0.147989	0.146389	0.437524	0	0	0.309343	0.459812	0.308463	0	0.148468	0.148182	0.139619	0	0	0	0	0	0.149464	0	0	0	0.25765	0	0	0.2595	0.132367	NA	NA	NA	NA	NA	NA	NA	NA	NA
AT1G07476	0	0	0	0	0	0	0	0	0	0	0	0	0	0	0	0	0	0	0	0	0	0	0	0	0	0	0	0	0	0	0	0	0	0	0	0	0	0	0	NA	NA	NA	NA	NA	NA	NA	NA	NA
AT1G07480	13.7109	15.3987	15.8088	15.399	15.2829	15.5991	13.6973	12.7711	12.8406	13.3451	12.0484	13.0865	14.9004	13.4885	15.6769	17.5227	16.458	15.3042	18.1668	18.134	19.334	16.5903	16.9017	16.719	16.9721	14.0149	18.0395	18.3893	17.1934	17.9261	18.4283	18.0317	13.6884	17.925	17.5102	14.4739	13.9144	12.0373	12.5311	0.0389133	0.0367942	0.068206	0.0657084	0.0393258	0.0460922	0.0405728	0.0590164	0.0606061
AT1G07485	5.40727	2.17713	2.54394	4.82454	4.18614	3.93262	2.21951	1.84663	1.51927	2.88197	2.85633	2.60667	3.11219	2.39237	2.04307	4.13831	3.56493	6.88697	2.97497	1.72724	1.78524	4.20756	3.87417	3.87328	7.04788	5.26688	6.95391	6.6279	6.13382	4.38839	6.53108	3.23356	5.07619	5.32181	6.82285	8.21765	2.40246	5.96976	4.60381	0.00607271	0.00327869	0.0127886	0.00479124	0.00749064	0.0240481	0.00477327	0.00983607	0.00505051
AT1G07490	3.91104	4.19224	5.61799	5.7841	6.33082	7.54289	3.11919	2.94625	5.70649	1.32604	1.05298	4.38167	2.43798	2.10131	2.65622	2.83523	2.84503	2.82936	3.21897	3.21154	2.42514	4.62972	5.42709	5.65226	4.51571	3.21848	6.61997	3.20887	8.19471	5.2502	8.82902	5.09586	6.11131	7.51115	7.8381	6.31906	6.9104	5.65204	5.15318	0.0401918	0.0240437	0.0703375	0.0355921	0.0346442	0.0400802	0.0548926	0.0295082	0.040404
AT1G07500	3.07609	3.98772	7.20447	3.90743	7.36844	0	0	6.87203	0	0	3.31979	0	0	3.58387	0	0	0	3.2973	0	0	7.47009	0	3.59548	0	0	0	11.2094	0	0	0	3.6196	0	3.9288	12.6853	9.35932	0	0	6.28435	6.41108	NA	NA	NA	NA	NA	NA	NA	NA	NA
AT1G07510	17.9912	17.5691	21.1081	17.0002	14.3653	14.699	12.4476	11.6187	14.1027	13.2574	12.3593	12.7847	13.5045	14.1319	13.6668	15.2106	15.4577	16.7427	14.1099	12.0197	14.9337	16.3544	16.4746	15.5733	14.4499	15.0233	14.6101	13.5467	13.6218	14.4694	12.3193	11.8508	13.4582	14.6709	11.4428	11.9869	16.0021	17.2356	16.7357	0.0829405	0.0659381	0.140675	0.119781	0.0608614	0.102204	0.0763723	0.108197	0.10101
AT1G07520	2.02842	2.57113	2.37537	2.51936	2.75336	2.63669	2.85012	2.51751	3.0543	3.17476	2.52965	2.48907	2.61598	3.20353	3.4806	3.00177	2.99212	3.33391	6.31215	3.75299	3.94071	3.68904	5.42676	4.73268	5.0042	4.03522	4.48974	2.54953	4.16404	4.26595	4.93276	4.93301	4.43299	4.46128	5.07449	3.50194	1.98914	2.39431	1.92589	0.0105473	0.0145719	0.0255773	0.0561259	0.0168539	0.012024	0.0334129	0.0262295	0
AT1G07530	15.6924	14.0233	17.3763	14.5093	12.4019	12.2284	10.3962	13.3153	12.2708	9.93195	10.868	11.4152	11.6892	12.6031	10.3344	12.0116	12.185	13.4262	15.7286	13.1388	13.9124	16.4627	15.9297	13.9894	13.181	14.0857	14.6525	13.9496	14.5375	12.0391	13.9849	13.2479	15.0431	15.5913	14.6521	13.5247	14.4718	13.0853	13.0896	0.0501798	0.0455373	0.10302	0.0759754	0.0552434	0.0741483	0.071599	0.0918033	0.0505051
AT1G07540	0	0	0	0	0	0	0	0	0	0	0	0.0714732	0	0.0633365	0	0	0	0	0	0	0	0	0	0.0634191	0.119508	0	0	0.106027	0	0	0	0	0	0	0.110269	0	0	0	0.0566504	NA	NA	NA	NA	NA	NA	NA	NA	NA
AT1G07550	0	0	0	0	0	0	0	0	0	0	0	0	0.0403194	0	0	0	0	0	0	0	0	0	0	0	0	0	0	0	0	0	0	0	0	0	0	0	0	0	0	NA	NA	NA	NA	NA	NA	NA	NA	NA
AT1G07560	0	0	0.089236	0	0	0	0	0.0425592	0	0	0	0.0500933	0	0	0	0	0	0	0	0	0	0	0	0	0	0	0.0462806	0	0	0	0.0896663	0	0	0	0	0	0	0.0389196	0.0397045	NA	NA	NA	NA	NA	NA	NA	NA	NA
AT1G07570	21.4877	19.3285	23.2801	14.2045	16.1067	13.4491	11.2345	10.6948	8.57815	6.57754	3.07624	5.28505	4.24163	5.1943	5.30661	7.46857	6.85373	7.05092	9.70071	9.70106	10.7381	10.4982	13.2414	13.8127	13.9785	13.4946	17.3117	18.2461	15.8807	16.2548	23.3924	22.7409	27.4443	29.0853	28.9089	30.4872	18.6541	21.5014	21.0972	0.0180583	0.0258652	0.034103	0.054757	0.0449438	0.0601202	0.0143198	0.0295082	0.020202
AT1G07580	0	0	0	0	0	0	0	0	0	0	0	0	0	0	0	0	0	0	0	0	0	0	0	0	0	0	0	0	0	0	0	0	0	0	0	0	0	0	0	NA	NA	NA	NA	NA	NA	NA	NA	NA
AT1G07590	251.438	204.308	258.082	189.914	227.582	202.439	173.714	195.359	189.664	166.39	165.766	152.941	140.997	127.54	129.45	132.046	123.779	134.052	139.159	130.498	120.817	130.476	128.749	127.159	123.041	139.775	134.263	146.546	125.361	140.536	192.766	153.966	157.006	182.418	196.948	213.111	202.19	198.188	206.402	0.322014	0.16102	0.488455	0.217659	0.305243	0.224449	0.193317	0.229508	0.287879
AT1G07600	0	0	0	0	0	0	0	0	0	0	0	0	0	0	0	0	0	0	0	0	0	0	0	0	0	0	0	0	0	0	0	0	0	0	0	0	0	0	0	NA	NA	NA	NA	NA	NA	NA	NA	NA
AT1G07610	48.5437	46.2722	46.815	36.7258	47.0255	56.982	33.8535	36.282	36.2787	29.3296	20.0313	26.7493	19.1515	17.0503	24.6819	22.5404	21.4369	20.6608	19.9934	26.2729	20.3699	36.9622	28.7873	25.817	32.9565	38.4438	35.5525	53.6045	38.5464	35.4694	68.4611	52.0835	51.9708	58.1425	68.7815	75.5121	54.065	45.9406	41.6595	0.0338793	0.0127505	0.0845471	0.00958248	0.0215356	0.0180361	0.0214797	0.0131148	0.0252525
AT1G07615	7.19757	5.99827	6.39675	4.81628	6.77325	4.4639	4.97411	5.24019	5.05428	4.35855	5.8952	6.08335	7.10727	7.86159	7.18411	8.26399	8.12535	7.71517	10.4859	10.7787	10.3	9.44543	10.5912	11.3205	10.8075	10.4272	10.382	8.27233	9.19754	10.8714	9.30111	10.4804	9.27485	10.6669	8.73366	8.83314	5.7484	6.7614	6.42897	0.00599281	0.00874317	0.0184725	0.0130048	0.0121723	0.012024	0.0071599	0.0196721	0.010101
AT1G07620	1.58948	1.73858	2.79202	1.13571	1.24931	1.15008	0.270747	0.388381	0.360607	0.518281	0.428851	0.522441	0.652678	0.462964	0.34347	1.42577	1.15138	1.33108	3.14515	2.3375	3.6187	0.995536	1.45145	0.927137	1.69252	1.38956	2.53405	1.64691	1.68031	1.76281	2.86393	3.19759	3.55265	4.14793	2.5692	2.96841	2.07343	3.39947	2.32927	0.00503396	0.00218579	0.0071048	0.0054757	0.00561798	0.00400802	0.0381862	0	0.00505051
AT1G07630	5.21428	5.58644	4.74362	5.85714	5.93545	5.82914	6.01325	7.41287	7.97773	8.43086	9.76654	7.8753	8.77679	7.22979	8.44291	9.40085	6.4475	9.09987	9.65519	10.3477	11.3021	10.2924	8.71392	8.14412	7.72085	8.43877	9.31732	8.06858	7.51321	10.1957	8.36672	6.70416	6.82483	8.57451	6.03132	7.21085	5.44795	5.37033	4.49068	0.0224531	0.0462659	0.0699822	0.072553	0.0234082	0.0641283	0.0238663	0.0557377	0.0656566
AT1G07640	35.404	27.1597	25.3882	23.2441	25.569	26.2583	22.9842	26.3644	28.7192	35.1082	27.0468	30.2471	38.4044	42.098	44.8522	54.0473	43.9396	54.0113	52.3143	43.8405	48.3014	49.9413	51.8437	47.7217	38.6238	40.6188	54.4402	41.1202	34.9364	34.9021	35.1844	30.5166	28.96	26.7942	22.593	23.0597	29.0199	28.1732	31.3668	0.0105473	0.00947177	0.0724689	0.0171116	0.0102996	0.00801603	0.00954654	0.00983607	0.020202
AT1G07645	0	0	0	0	0	0	0	0	0	0	0	0	0	0	0	0	0	0	0	0	0	0	0	0	0	0	0	0	0	0	0	0	0	0	0	0	0	0	0	NA	NA	NA	NA	NA	NA	NA	NA	NA
AT1G07650	15.9457	18.2302	17.1081	14.3908	13.8598	12.0293	15.6616	20.1864	17.4197	22.8973	24.5515	21.6435	22.2497	23.6382	21.0724	21.9002	18.9772	22.3992	39.2774	34.9636	38.2437	24.6036	24.9573	25.3344	26.3075	24.5558	28.5553	26.5979	26.9908	23.5345	23.2306	20.0087	23.3918	18.6314	15.8949	14.6298	19.3439	20.4457	20.8896	0.0961247	0.135519	0.195382	0.209446	0.122659	0.260521	0.174224	0.0721311	0.161616
AT1G07660	34.3195	32.2466	29.8509	31.327	36.9322	37.3675	31.4234	30.2152	27.4097	29.881	28.6844	35.4889	34.2944	37.9579	34.2478	48.2176	41.0899	42.1058	48.0781	40.4966	42.5214	46.1654	46.3855	47.21	42.4554	41.455	47.0574	48.9797	34.3337	45.8263	39.6606	31.7687	37.6885	31.1279	36.152	39.0878	37.1467	34.938	41.266	0.0247703	0.0178506	0.0380107	0.0246407	0.0458801	0.0220441	0.00477327	0.0229508	0.0252525
AT1G07670	15.5997	14.4227	14.8928	16.6245	15.9574	12.8075	16.7287	14.3172	15.2962	16.8533	16.8406	17.1986	17.6606	22.1647	15.0992	21.0826	20.874	24.1923	25.0259	21.3611	23.3935	17.9529	20.8235	21.7546	18.4594	17.2882	18.8581	16.0799	19.9097	16.1136	14.3991	13.3284	17.6457	16.898	13.2842	12.1479	15.3463	14.6501	16.5285	0.0431482	0.0473588	0.104085	0.091718	0.082397	0.0881764	0.071599	0.0852459	0.106061
AT1G07680	0	0	0	0	0	0	0	0	0	0	0	0	0	0	0	0	0	0	0	0	0	0	0	0	0	0.512174	0	0	0	0	0	0	0	0	0	0	0	0	0	NA	NA	NA	NA	NA	NA	NA	NA	NA
AT1G07690	0	0	0	0	0	0	0	0	0	0	0	0	0	0	0	0	0	0	0	0	0	0	0	0	0	0	0	0	0	0	0	0	0	0	0	0	0	0	0	NA	NA	NA	NA	NA	NA	NA	NA	NA
AT1G07700	62.7451	53.9893	67.2803	62.243	65.9308	61.9745	50.7959	48.5925	46.1509	36.4817	39.3094	35.3288	36.7234	32.9883	29.8596	32.5884	38.2328	34.0338	33.2226	32.0925	31.4592	30.0734	32.6935	30.8666	37.6189	40.47	42.0728	50.1299	43.8143	42.7636	57.2538	53.3107	54.947	57.2484	62.5906	66.3697	59.9162	58.7579	58.5821	0.0745505	0.0422587	0.102664	0.0663929	0.0627341	0.0521042	0.071599	0.0721311	0.0454545
AT1G07702	0	0	0	0	0	0	0	0	0	0	0	0	0	0	0	0	0	0	0	0	0	0	0	0	0	0	0	0	0	0	0	0	0	0	0	0	0	0	0	NA	NA	NA	NA	NA	NA	NA	NA	NA
AT1G07705	11.6146	11.8987	11.0032	15.9692	14.015	9.64798	14.5112	12.7306	14.2113	16.5104	15.3046	14.5268	16.5762	16.8261	15.0901	15.8328	15.5377	16.7863	16.7384	16.5343	16.638	19.6168	17.6433	17.863	14.3922	19.3492	17.6482	14.4231	17.0927	15.1293	17.8129	14.5151	15.5565	16.3692	11.0736	11.1264	10.947	11.642	10.8341	0.032521	0.0302368	0.0600355	0.0390144	0.0458801	0.0541082	0.0357995	0.0262295	0.0454545
AT1G07710	0.706904	0.416546	0.0752559	0.979583	0.692719	0.704827	0.35029	0.502484	0.466549	0.586728	0.277421	0.337964	0.211107	0.299489	0.370315	0.295143	0.473979	0.551083	0.391265	0.232633	0	0.536672	0.15023	0.44982	0.706376	0.809006	0.624481	0.376015	0.668912	0.380117	0.756188	0.34475	0.574548	0.198761	0.260706	0.537669	0.613163	0.262579	0.468779	0.000479425	0	0.00284192	0.00136893	0.00187266	0.00200401	0	0	0
AT1G07720	22.3319	24.548	20.4225	20.1788	15.2347	14.7995	14.6197	16.3942	13.4409	12.8369	13.7898	14.3777	14.4956	17.435	17.9762	20.4861	18.0719	20.9148	32.1692	28.6137	27.3255	29.1278	26.9099	25.8508	29.1018	26.7284	23.9101	19.6448	29.9547	20.2223	18.8956	23.0958	24.8469	23.142	16.6365	18.3677	24.987	22.2238	21.7722	0.0224531	0.0739526	0.0564831	0.127995	0.0543071	0.134269	0.0190931	0.0360656	0.0353535
AT1G07725	0.660181	1.40141	1.35774	1.25895	0.606351	1.63353	0.99686	0.792955	1.2173	1.41386	1.76937	1.35177	1.93598	0.962725	1.41229	1.24036	2.22421	0.843362	3.12841	1.58111	2.40686	1.43941	2.7575	1.48181	1.40462	1.71507	2.31608	1.11306	1.19604	1.2694	2.02653	2.05088	1.02235	1.7662	2.12192	1.69603	0.543276	0.974791	1.47118	NA	NA	NA	NA	NA	NA	NA	NA	NA
AT1G07728	7.67642	5.57299	6.66441	7.53435	7.24021	7.0432	4.18914	7.3969	6.24109	7.18587	4.71546	4.83866	5.02682	5.09533	4.51685	6.13261	5.90571	6.42256	7.29644	8.21252	8.22296	7.12323	7.55712	9.22136	7.6591	7.09889	6.38961	8.56464	5.96917	7.15202	8.95014	6.44344	8.51423	9.28635	9.23183	7.88012	6.88227	7.23514	5.25365	0.0127048	0.00765027	0.0259325	0.0109514	0.00655431	0.00601202	0.0238663	0.0163934	0.00505051
AT1G07730	0	0	0.681668	0	0.0432871	0.0440436	0.537941	0	1.9734	0	0	1.29971	0	0.550551	0	7.70526e-08	0.479876	0	1.17903	0.78939	0.458617	0	0	0	0.446972	0	0.0332522	0.674012	0	0.0959843	0	0.197426	0.424935	0	0.512677	0.0139981	0.500343	0.0533225	0	NA	NA	NA	NA	NA	NA	NA	NA	NA
AT1G07740	1.68526	1.26228	1.44121	1.85529	2.00134	2.03632	2.5638	2.00795	1.80366	3.02844	2.99088	2.44104	3.32165	3.31682	3.32338	3.69793	2.92779	3.57277	3.04583	2.98713	3.45673	3.8781	3.72077	3.01456	2.99317	3.50972	3.30765	2.65552	3.55705	2.7089	2.77624	2.85526	2.8456	3.28184	2.95007	2.36683	2.21437	2.46551	2.10742	0.00479425	0.00473588	0.0110124	0.00752909	0.00842697	0.00601202	0.00954654	0.00655738	0.010101
AT1G07745	6.79736	6.0355	8.94137	5.91398	8.47574	10.5529	7.30869	7.38469	9.12601	6.80106	6.83343	7.83502	6.72938	7.81095	8.15577	7.26994	5.1998	7.68543	9.8644	9.55036	8.93185	9.6423	10.4483	9.01603	8.59736	10.9405	9.84007	7.80913	6.90563	10.4646	7.77925	8.49187	8.91948	9.69576	9.72699	8.79213	7.99591	6.46782	5.33682	0.017499	0.0138434	0.0337478	0.0198494	0.0159176	0.0260521	0.0167064	0.0196721	0.0353535
AT1G07747	0	0	0	0	0	0	0	0	0	0	0	0	0	0	0	0	0	0	0	0	0	0	0	0	0	0	0	0	0	0	0	0	0	0	0	0	0	0	0	NA	NA	NA	NA	NA	NA	NA	NA	NA
AT1G07750	19.1002	20.3392	17.8405	16.945	16.431	13.7625	17.8477	20.9118	16.2326	17.3989	21.6768	15.9441	17.6779	16.3366	16.5095	16.2736	14.6144	16.1678	17.8127	15.2735	15.2772	14.4316	15.4151	15.2969	20.1614	18.2351	21.7276	14.7827	18.8357	24.2092	18.1049	14.5565	14.2304	20.6293	13.7599	17.3935	21.5146	19.2783	19.1142	0.0106272	0.00437158	0.025222	0.0171116	0.0271536	0.0140281	0.00238663	0.00983607	0.0151515
AT1G07760	0	0	0	0	0	0	0	0	0	0	0	0	0	0	0	0	0	0	0	0	0	0	0	0	0	0	0	0	0	0	0	0	0	0	0	0	0	0	0	NA	NA	NA	NA	NA	NA	NA	NA	NA
AT1G07770	440.143	467.542	471.961	374.287	435.523	491.994	372.18	370.003	386.819	361.933	305.527	383.943	401.438	377.766	406.562	429.774	419.85	363.699	406.762	447.02	422.186	533.365	471.486	467.717	483.987	504.472	474.449	566.83	468.797	523.997	528.006	504.17	522.35	483.372	598.742	542.182	425.55	426.529	460.49	0.177068	0.0775956	0.203197	0.120465	0.310861	0.118236	0.0954654	0.104918	0.156566
AT1G07780	20.8319	15.339	21.7307	19.605	17.9007	16.294	14.0134	12.9679	14.257	16.401	14.1067	15.5182	19.6751	21.2086	19.3905	29.1313	26.5883	22.3271	21.3431	19.592	21.5356	28.475	23.657	25.8306	26.0604	27.1407	19.386	27.1949	21.5777	25.0235	19.9562	23.0323	21.1588	18.9831	20.1308	18.245	19.5688	21.2764	23.6464	0.0147024	0.010929	0.0220249	0.0171116	0.0159176	0.0160321	0.0071599	0.00983607	0.0252525
AT1G07790	74.541	82.4413	75.8961	85.4164	100.307	116.035	85.6182	84.4274	85.1474	84.3048	63.9447	79.0418	82.0028	89.2751	101.326	113.715	90.9888	97.7816	85.9009	86.5907	91.564	99.8316	96.6725	101.351	102.37	98.6747	101.729	99.2938	73.9259	79.959	72.173	82.2135	67.9079	73.8037	77.538	66.2488	75.4323	85.7268	91.258	0.026688	0.0134791	0.0390764	0.0273785	0.0533708	0.0180361	0.0190931	0.0196721	0.0353535
AT1G07795	0	0	0	0	0	0	0	0	0	0	0	0	0	0	0	0	0	0	0	0	0	0	0	0	0	0	0	0	0	0	0	0	0	0	0	0	0	0	0	NA	NA	NA	NA	NA	NA	NA	NA	NA
AT1G07800	0	0	0	0	0	0	0	0	0	0	0	0	0	0	0	0	0	0	0	0	0	0	0	0	0	0	0	0	0	0	0	0	0	0	0	0	0	0	0	NA	NA	NA	NA	NA	NA	NA	NA	NA
AT1G07810	11.4245	10.9836	10.7478	13.0263	12.6647	10.4722	11.6704	11.2611	11.0293	14.1038	14.5833	13.2706	11.8628	12.4595	11.0946	13.1122	13.2515	16.5624	22.0476	20.6125	21.2943	18.1435	18.8549	20.4077	15.8305	17.5209	18.9176	15.7333	16.3453	15.3221	16.8885	17.9222	19.8548	18.6349	14.0971	15.5592	11.3647	11.7155	11.5133	0.0264483	0.0258652	0.0618117	0.0479124	0.0468165	0.0380762	0.0310263	0.0459016	0.0252525
AT1G07820	103.965	102.411	91.5971	136.13	138.247	167.915	159.422	136.994	145.38	144.985	115.699	130.534	162.42	154.879	153.428	178.321	168.402	191.253	182.336	182.648	179.931	192.489	187.047	193.534	181.269	143.305	181.499	185.997	135.181	168.292	147.72	140.699	120.3	118.572	145.236	129.502	111.877	138.624	130.793	0.0807032	0.0499089	0.128597	0.08282	0.166667	0.0841683	0.0620525	0.114754	0.106061
AT1G07830	24.0482	20.3555	26.8362	22.2816	21.5171	24.3066	18.043	15.8012	17.4587	24.5389	20.61	20.4582	24.6288	23.568	25.4326	23.8756	25.4872	25.3226	27.0437	26.2868	27.9974	32.3687	31.0849	34.9855	35.1406	33.4396	28.6953	29.2452	23.0067	28.9507	28.7966	28.6854	27.4623	27.4179	35.0063	26.8831	21.9328	24.2758	24.1757	0.0214143	0.0178506	0.0515098	0.0328542	0.0327715	0.0300601	0.0190931	0.052459	0.0151515
AT1G07840	22.836	22.0577	21.2362	16.1154	15.6417	17.5521	11.7966	13.5042	14.1768	17.131	19.0074	17.0722	19.6121	18.7805	17.2013	19.6218	21.7021	20.3185	21.2642	19.6308	21.2037	28.1695	24.3367	22.3744	26.4953	25.0525	21.393	21.1049	20.6819	22.424	18.8799	21.2183	22.0177	20.2347	23.0846	20.6044	20.7383	20.0487	23.797	0.0324411	0.0262295	0.0579041	0.0410678	0.0393258	0.0541082	0.0286396	0.0491803	0.0353535
AT1G07850	0.0645342	0.0836596	0	0	0	0	0	0	0	0	0	0	0	0	0.0743744	0.148192	0	0	0	0	0	0.107786	0	0	0	0.0902676	0	0	0.0839655	0	0	0	0	0	0	0	0	0	0	NA	NA	NA	NA	NA	NA	NA	NA	NA
AT1G07860	0	0	0	0	0	0	0	0	0	0	0	0	0	0	0	0	0	0	0	0	0	0	0	0	0	0	0	0	0	0	0	0	0	0	0	0	0	0	0	NA	NA	NA	NA	NA	NA	NA	NA	NA
AT1G07870	5.42008	4.9715	4.43103	3.89712	4.10319	3.36485	3.06586	2.91291	3.40284	3.13451	3.4214	2.7563	3.13546	3.33612	3.1822	3.9335	3.98681	3.8367	3.11318	3.45519	3.78728	4.44094	4.30319	4.8914	3.82188	5.00657	4.84458	3.49048	3.59257	4.23426	3.73039	4.99239	4.31027	4.48086	3.31898	3.78915	4.87875	4.85752	4.58248	0.0115062	0.0105647	0.0269982	0.0499658	0.0327715	0.0521042	0.0190931	0.0262295	0.0252525
AT1G07880	5.21266	4.95549	4.67992	5.18678	4.89049	5.6112	5.77734	6.30779	5.36113	7.47865	6.56324	6.168	9.32283	7.18654	10.3129	11.8702	10.4353	11.5475	12.9063	10.2735	11.3928	13.7849	12.1856	9.22293	7.83051	13.0027	11.6081	8.81105	7.12131	10.1747	10.1206	9.97375	6.10283	7.25497	10.9258	8.51474	5.59525	4.96967	5.61309	0.00551338	0.00619308	0.0291297	0.00684463	0.0346442	0.00200401	0.00954654	0.00983607	0.020202
AT1G07885	0	0	0	0	0	0	0	0	0	0	0	0	0	0	0	0	0	0	0	0	0	0	0	0	0	0	0	0	0	0	0	0	0	0	0	0	0	0	0	0.000399521	0.000728597	0.00284192	0	0	0.00200401	0	0	0.00505051
AT1G07890	695.768	352.925	734.843	661.078	599.057	686.571	672.743	666.314	575.551	567.867	545.839	346.75	558.105	733.184	716.361	960.093	885.416	869.345	572.81	632.568	537.486	420.315	469.403	487.947	391.242	456.241	433.305	332.813	310.393	333.443	322.057	268.563	287.257	326.355	275.087	242.472	784.043	694.943	758.514	0.310747	0.237887	0.414565	0.418207	0.420412	0.312625	0.264916	0.259016	0.30303
AT1G07900	0.732814	0.949991	1.71631	0.930864	0.877689	1.78606	0.266295	1.09141	0.591127	0.318599	0	1.28462	0.534954	1.42297	0.563036	1.96325	2.31637	1.30919	2.677	0.294751	2.07619	0.81597	0.571032	0.569931	1.34249	1.02503	1.48356	0	0	1.44485	1.14973	0.524166	0.623969	0.251834	0.49548	0	0.582667	0.748558	1.0182	0.000479425	0.00400729	0.00106572	0.00821355	0.00093633	0	0.00477327	0	0
AT1G07901	12.6327	0	0	0	15.1301	0	27.5432	14.1108	0	0	27.2669	0	13.8327	0	0	0	0	13.5411	30.7651	15.2433	0	21.0992	0	0	27.7711	17.67	0	24.6383	49.3091	59.777	0	13.5538	0	0	12.812	0	0	12.9041	0	NA	NA	NA	NA	NA	NA	NA	NA	NA
AT1G07910	6.59621	5.45671	5.41012	7.88986	6.11732	6.69341	6.99506	8.11342	8.6024	8.77069	11.3568	8.94232	9.21826	10.6156	8.60772	9.25327	9.57322	10.482	9.78227	9.66272	9.81678	10.717	10.11	10.1803	7.78643	8.58027	8.60463	9.06059	8.64913	8.16758	8.78853	7.57288	7.83466	8.01764	6.32545	5.58319	6.79567	6.92145	6.33887	0.0393128	0.0397086	0.0820604	0.0499658	0.0346442	0.0661323	0.0596659	0.0655738	0.0151515
AT1G07920	588.885	630.899	586.175	575.726	567.785	586.476	498.778	482.777	449.188	475.303	444.794	476.484	554.989	588.737	562.656	667.844	677.165	677.841	618.592	618.484	659.073	708.493	678.442	689.356	674.87	686.999	650.608	608.189	595.718	631.19	571.73	628.055	583.802	592.031	555.952	519.952	636.741	645.744	653.521	0.204075	0.113297	0.276377	0.186174	0.416667	0.170341	0.107399	0.206557	0.242424
AT1G07930	366.98	394.672	382.24	326.316	317.457	304.293	283.476	270.496	270.342	285.838	269.729	287.972	342.035	355.188	344.378	399.421	402.634	413.199	389.822	370.801	374.635	446.645	441.201	429.266	408.281	426.621	383.323	373.814	388.267	386.757	347.995	388.239	381.967	389.478	349.669	318.078	377.246	379.949	403.976	0.184579	0.0859745	0.245826	0.168378	0.363296	0.146293	0.102625	0.114754	0.227273
AT1G07940	318.559	322.506	281.968	296.364	293.05	273.225	274.315	252.656	277.819	282.204	261.873	277.607	311.25	349.346	328.103	367.88	369.37	396.785	345.948	333.163	343.859	376.521	401.656	373.804	378.174	382.065	352.047	357.584	391.783	351.662	313.23	349.211	357.54	354.069	308.134	275.807	340.031	329.641	353.25	0.169397	0.0724954	0.20675	0.134155	0.379213	0.108216	0.0501193	0.114754	0.171717
AT1G07950	13.883	12.1982	13.3673	12.5404	16.6276	17.4821	14.2938	14.9905	17.1714	17.5037	16.9805	16.4273	19.2556	17.4327	15.6443	23.0243	18.3659	13.8892	25.7332	25.6863	26.5965	24.991	22.7179	22.6741	23.0593	25.4603	26.0445	23.7675	18.4645	20.2555	20.5107	23.0049	16.9433	20.9921	22.2153	22.6774	12.1423	14.1812	14.6279	0.0103875	0.00619308	0.0184725	0.0150582	0.0159176	0.0200401	0.00954654	0.00327869	0.00505051
AT1G07960	16.4384	17.873	16.7662	15.0433	16.4068	14.3242	15.6081	14.0181	13.1531	18.5585	16.5962	14.292	15.4839	16.9896	15.2782	20.9034	16.389	19.231	23.3528	22.5015	21.6768	24.5034	22.2097	22.1669	26.6173	20.5209	22.1144	20.6844	20.1231	22.2692	21.2148	18.5853	21.5596	22.7787	22.7669	23.9785	16.8649	18.9582	18.2353	0.0354774	0.0273224	0.0618117	0.0657084	0.0580524	0.0360721	0.0429594	0.0262295	0.0505051
AT1G07970	9.10602	8.49296	8.10622	8.89769	7.15568	5.92503	8.39978	7.36398	7.27893	8.97479	8.67128	8.45091	7.48959	8.68897	7.93024	10.5025	9.29059	9.8492	8.9308	9.94374	10.0561	12.2498	11.0288	12.6419	11.0508	11.2962	9.65951	10.4471	11.6334	10.6261	10.7634	9.28373	10.7882	12.2766	9.94574	9.94803	7.46961	7.9969	9.40335	0.0149421	0.0134791	0.0365897	0.0198494	0.0346442	0.0160321	0.0190931	0.00983607	0.020202
AT1G07980	16.6386	14.5296	15.4253	13.0628	12.3166	17.7418	11.8406	13.5519	12.1634	12.3578	13.5923	14.5838	15.1828	13.0581	13.1833	17.9099	14.6093	14.1195	15.6175	20.6348	18.0985	16.5968	17.1521	14.8275	16.2567	18.2632	20.772	14.6482	13.9814	19.82	16.8593	15.2485	17.414	16.0817	17.6952	16.9867	14.1942	15.4617	16.3756	0.0143028	0.0116576	0.0230906	0.0205339	0.0205993	0.0300601	0.0190931	0.052459	0.020202
AT1G07985	0	0.216272	0.586096	0.211918	0	0.203304	0	0.186351	0.605584	0.435187	0	0	0	0	0	0	0	0	0	0.402613	0.405137	0	0	0.194623	0.550128	0	0	0	0	0	0	0.178995	0	0.515987	0.338399	0.1994	0.198972	0.511243	0.173851	0.000719137	0.000364299	0.0017762	0	0	0	0.00238663	0	0
AT1G07990	16.5395	15.7059	17.4555	21.0959	19.3202	17.6257	19.4405	19.3491	18.9007	19.7967	21.6696	19.4186	19.6759	20.2213	17.8064	19.1073	18.9327	19.1151	22.129	22.2982	22.4379	19.5531	21.2017	20.0889	19.115	21.5162	20.6689	18.4522	19.7041	18.7608	18.3406	16.285	17.169	18.2445	15.6354	14.8873	17.2907	16.6167	17.0937	0.0932481	0.0830601	0.163766	0.129363	0.093633	0.116232	0.124105	0.193443	0.0858586
AT1G08000	12.6291	11.084	10.7474	10.3627	10.1465	9.46353	10.7747	7.44768	10.915	11.0495	9.98941	11.035	12.7122	12.2463	11.4811	15.3108	15.6207	13.8736	12.9903	13.1566	13.4296	20.1105	15.495	14.733	14.2265	15.9095	13.5299	11.4742	10.5122	9.46511	9.69163	8.16365	9.61785	10.9175	10.9786	10.4068	10.3845	10.0158	11.1987	0.0078306	0.00364299	0.0124334	0.0136893	0.0093633	0.0160321	0.0119332	0.0131148	0.00505051
AT1G08005	0	0	0	12.9104	0	0	0	11.3528	0	0	0	0	11.1291	0	0	0	10.7088	0	0	0	0	0	47.5188	11.8568	33.5148	0	12.3455	0	0	12.0234	0	0	25.962	10.4783	0	12.1478	0	10.3819	0	7.99041e-05	0.000728597	0	0.00136893	0	0	0	0.00327869	0
AT1G08010	17.6146	14.1216	17.6419	17.4683	18.8762	17.1349	17.1814	17.173	15.2371	15.6185	16.0919	15.6423	16.9193	19.6222	16.828	18.5391	21.0015	21.7798	15.8986	17.1529	14.5401	20.1942	17.7894	20.1886	16.814	16.6418	18.487	15.8213	15.7815	15.7198	14.8179	13.0967	14.2089	14.3368	13.3202	12.0041	16.1248	17.7563	14.6525	0.0195765	0.0145719	0.0373002	0.0321697	0.0318352	0.0380762	0.0119332	0.0196721	0.020202
AT1G08030	10.4686	9.50703	11.3414	15.1468	14.0133	12.0069	12.7551	12.3814	13.2087	13.654	13.8959	11.7027	11.647	12.9142	13.1617	10.927	11.915	12.3616	12.952	13.4426	13.6628	11.5007	14.1338	12.4739	12.3068	11.4325	15.028	16.2686	9.76032	11.7882	11.9231	11.292	9.29506	12.6396	11.2418	13.1146	10.7496	11.151	11.0842	0.021654	0.0153005	0.0497336	0.0314853	0.0327715	0.0340681	0.0310263	0.0327869	0.040404
AT1G08032	0	0	0	0	0	0	0	0	0	0	0	0	0	0	0	0	0	0	0	0	0	0	0	0	0	0	0	0	0	0	0	0	0	0	0	0	0	0	0	NA	NA	NA	NA	NA	NA	NA	NA	NA
AT1G08035	0.728947	0.629985	0	0.925951	0	1.77663	0.794668	2.44272	0.294004	0.633835	0.262233	0.319461	0.798196	0.849277	1.12013	1.11594	0.76805	0.260456	0.887625	0.879588	0.295034	0.405832	0.852028	0.566923	0.534162	1.01962	0.295146	1.42171	0.316145	0.57489	0.285915	0.5214	0.310338	0.501011	1.23216	0.290418	0.289796	0.248203	0.506416	NA	NA	NA	NA	NA	NA	NA	NA	NA
AT1G08040	12.7021	12.6859	11.6873	20.3334	16.9985	18.9541	18.6515	18.0974	18.898	23.6673	23.2904	22.7496	24.1985	21.6698	19.9418	23.5876	23.4211	23.4799	20.3598	16.4219	20.3019	17.3185	18.1798	20.0348	18.6633	20.4866	19.9947	21.2347	22.7664	20.853	18.2255	14.4627	17.2992	15.9684	16.1031	14.4073	14.531	12.2468	14.0471	0.0264483	0.0276867	0.0653641	0.0602327	0.0337079	0.0701403	0.026253	0.0557377	0.0252525
AT1G08050	1.71433	2.50731	2.26493	0.949229	0.895005	0.857081	1.10217	1.17841	1.43606	1.03199	1.80271	1.38702	1.92532	1.74125	1.62111	2.47303	2.63996	2.59151	2.94392	2.01556	2.61531	2.20253	2.92862	3.38449	1.88435	1.41416	2.77648	1.88612	1.31543	2.39203	1.60344	1.22622	1.68427	1.76741	0.847047	1.05077	1.36308	1.97567	1.3284	0.00271674	0.00255009	0.00959147	0.0136893	0.00187266	0.00400802	0.026253	0.0491803	0
AT1G08060	5.11532	4.97817	5.29451	5.85353	6.00511	4.87393	4.21793	4.62936	5.22508	5.8213	5.83337	4.93447	5.07764	5.65583	4.32545	5.70685	5.29811	6.95883	5.91122	4.7561	6.01757	6.60743	6.31779	6.32251	4.88995	5.51327	6.4775	5.00251	5.44888	4.79994	5.98504	4.9908	5.793	5.79659	4.26207	3.91432	4.92562	4.98838	5.22489	0.101079	0.110018	0.18579	0.156057	0.111423	0.144289	0.147971	0.190164	0.116162
AT1G08065	0	0	0	0	0	0	0	0	0	0	0	0	0	0	0	0	0	0	0	0	0	0	0	0	0	0	0	0	0	0	0	0	0	0	0	0	0	0	0	NA	NA	NA	NA	NA	NA	NA	NA	NA
AT1G08070	0.498909	0.37728	0.730305	0.633744	0.647337	0.55732	0.725187	0.557285	0.704282	1.08453	0.762783	0.710602	1.18366	0.920338	0.958305	1.14566	0.744702	1.11414	1.11377	0.752514	0.757231	0.624963	1.36068	1.11555	1.37097	1.51201	1.16153	2.35155	1.40645	1.52469	1.51657	1.38283	1.06202	1.50021	0.927655	0.993847	0.545445	0.509628	0.56323	0.00119856	0.00255009	0.00426288	0.00410678	0.00093633	0.00200401	0	0	0.00505051
AT1G08080	0	0	0	0	0	0.170036	0.152111	0.155857	0	0	0.30117	0	0.152786	0.162564	0	0.160204	0.588062	0.149565	0	0.168366	0	0	0.489271	0.162776	0.153369	0.390339	0.169485	0	0	0.165063	0	0	0	0	0	0	0	0.142528	0.145403	NA	NA	NA	NA	NA	NA	NA	NA	NA
AT1G08090	0	0.0701835	0.126798	0.687704	0.453894	0.197926	0.17706	0.423315	0	0.564899	0.759565	0.142358	0.533538	0.315379	0.31197	0.124321	0.114086	0.580322	5.60266	4.8342	4.07566	1.62762	1.83513	1.89474	1.24967	1.06018	0.657614	1.1615	2.39497	1.08878	0.891866	1.45217	1.0372	0.558152	0.329446	0.129416	0.129139	0.110604	0.0564172	NA	NA	NA	NA	NA	NA	NA	NA	NA
AT1G08100	0	0	0	0	0	0	0	0	0.073793	0	0	0	0	0	0	0	0	0	0.0752469	0	0	0	0	0	0	0	0	0	0	0	0	0	0	0	0	0	0	0	0	NA	NA	NA	NA	NA	NA	NA	NA	NA
AT1G08105	0	0.0417706	0.0795521	0.0414807	0.0398215	0.114096	0.144039	0.152054	0.0812159	0.174603	0.216596	0.131915	0.108913	0.0391067	0.0390477	0.113942	0.332373	0.070822	0.120476	0.159129	0.166807	0.0555972	0.116536	0.199057	0.0720687	0	0.246579	0.128798	0.220664	0.118915	0.0396596	0.0718409	0.131024	0.0344191	0.166764	0.039197	0.0769203	0.240107	0.0342853	NA	NA	NA	NA	NA	NA	NA	NA	NA
AT1G08110	98.2093	84.7442	97.8099	89.9038	87.8217	82.1485	92.0547	92.6132	86.9949	94.1739	91.9019	89.4324	94.3619	92.0834	89.7952	94.8452	93.2694	96.8544	96.7381	94.7546	104.017	90.7872	93.0969	97.6762	103.802	102.422	107.401	103.828	97.6596	104.357	107.402	95.0851	90.5257	99.3575	98.4661	99.7077	78.5736	85.214	82.7877	0.0675989	0.0342441	0.0976909	0.0657084	0.082397	0.0621242	0.0644391	0.052459	0.0606061
AT1G08115	0	0	0	0	0	0	0	0	13.4775	0	0	0	0	0	0	0	0	0	0	0	0	0	0	0	0	0	0	0	0	0	0	0	0	0	0	0	0	0	0	0.000799041	0.000364299	0.0017762	0.00136893	0	0	0.00238663	0.00327869	0
AT1G08120	0.108597	0.140781	0.254344	0	0	0	0	0.121304	0	0	0	0	0.118914	0.126524	0.125156	0.124687	0	0.232813	0	0	0	0	0	0.253377	0	0	0.263821	0	0	0	0	0	0	0.111959	0	0	0.12952	0.332791	0.113167	NA	NA	NA	NA	NA	NA	NA	NA	NA
AT1G08125	13.9884	15.1117	15.3084	14.067	13.064	12.4806	14.7957	13.579	16.422	15.4212	16.3547	15.8734	18.5996	16.9766	16.889	18.6422	16.8443	20.7065	17.8445	18.3862	18.1982	16.2711	19.4647	21.467	21.2332	21.4298	17.1937	19.6499	14.3003	21.3746	16.1661	18.4925	20.0993	14.3357	16.4671	15.4255	15.0946	14.7142	15.0109	0.0214942	0.0225865	0.0436945	0.0321697	0.0271536	0.0400802	0.0214797	0.0196721	0.00505051
AT1G08130	22.4369	20.9251	23.0171	20.3178	18.9818	16.9942	17.1179	13.6146	15.0135	18.3318	18.1708	17.9496	20.0796	24.904	17.9278	25.0049	25.723	29.7394	24.1566	21.9504	24.799	29.6494	27.7655	26.5591	22.2483	24.7282	25.2085	19.7742	23.2875	19.8312	17.486	20.5779	21.1301	18.3393	14.1062	13.8242	19.5132	18.0959	19.7958	0.0227727	0.0182149	0.0500888	0.0417522	0.0571161	0.0280561	0.0286396	0.0491803	0.0353535
AT1G08135	0	0	0	0	0	0	0.0457997	0	0	0	0	0	0	0	0	0	0	0	0	0	0	0	0	0	0	0	0	0	0	0	0	0	0	0	0	0	0	0	0	NA	NA	NA	NA	NA	NA	NA	NA	NA
AT1G08140	0	0	0	0	0.0438553	0	0	0	0	0	0	0	0	0	0	0	0	0	0	0	0	0	0.042799	0	0	0	0	0	0	0	0	0.0392864	0	0	0	0	0	0	0	7.99041e-05	0	0	0	0.00093633	0	0	0	0
AT1G08150	0	0	0	0	0	0	0	0	0	0	0	0	0	0	0	0	0	0	0	0	0	0	0	0	0	0	0	0	0	0	0	0	0	0	0	0	0	0	0	NA	NA	NA	NA	NA	NA	NA	NA	NA
AT1G08160	12.0564	12.304	11.8656	9.44952	12.2893	10.4722	12.0248	8.30948	11.4842	9.70261	10.1047	10.6236	11.5164	11.3568	13.0079	11.192	10.0003	9.89878	10.7764	13.7741	11.9916	13.4959	13.3425	13.3168	10.5735	12.02	14.6446	11.507	11.6815	12.4418	12.5265	9.49522	8.84594	11.2396	11.317	12.4172	9.79011	7.99192	12.2964	0.00279664	0.000728597	0.0071048	0.00410678	0.0093633	0.00400802	0	0	0.020202
AT1G08165	2.79062	3.61764	5.13532	4.5576	6.68462	4.85818	2.60761	2.67183	3.85896	3.63975	6.0234	4.71723	7.42103	7.43148	5.05392	8.23908	7.98084	5.9826	3.39808	5.77253	3.87248	1.33169	5.59167	6.51103	4.38197	7.24915	3.3897	3.11013	4.66827	6.13091	2.34549	3.42183	1.01834	5.34303	3.23456	2.38244	3.32827	3.25779	2.90805	0.00127847	0	0.00071048	0.000684463	0.00093633	0	0	0	0
AT1G08170	0.172777	0	0	0	0	0.631655	0	0.192994	0	0.22535	0	0	0	0	0	0	0	0	0.210388	0	0	0	0.20195	0.201561	0	0	0	0.336979	0	0	0	0.370752	0.220672	0.178127	0	0	0.206065	0.352979	0	NA	NA	NA	NA	NA	NA	NA	NA	NA
AT1G08180	7.6086	10.5437	10.139	9.33162	12.8836	13.1088	11.1548	9.67112	7.30152	9.58156	6.79563	11.0382	8.04412	5.50216	9.07114	9.94088	8.84606	8.15576	7.98694	10.4473	11.1499	11.8316	14.1066	11.9369	12.4006	11.7435	12.7476	12.7927	12.2891	13.3461	16.9798	11.8229	11.0581	11.631	10.9097	12.857	10.3262	10.9881	8.47561	0.0059129	0.00145719	0.00994671	0.00410678	0.0093633	0	0.0071599	0.00655738	0.010101
AT1G08190	37.9742	36.2437	38.5877	38.0217	37.8317	30.5326	31.0484	31.7807	35.6905	35.5185	35.0295	31.7957	33.2844	35.516	29.7451	39.0006	39.8889	38.1221	42.3164	37.8695	41.9845	35.0098	40.789	39.5927	35.007	34.1522	35.9702	33.5778	37.1695	34.7569	38.7055	32.0526	37.1914	36.0371	30.3868	32.7568	40.339	37.93	39.5723	0.105314	0.0954463	0.177975	0.143737	0.126404	0.184369	0.097852	0.15082	0.0959596
AT1G08200	151.296	166.348	165.57	151.199	141.227	132.073	132.192	124.449	125.665	133.116	141.694	141.838	144.511	150.44	138.679	160.771	174.55	172.067	184.155	186.149	184.834	153.914	151.796	159.522	139.276	138.6	135.556	113.54	140.688	118.686	114.264	114.752	117.381	112.117	102.568	106.294	159.542	152.205	157.146	0.126009	0.103461	0.198224	0.206708	0.210674	0.162325	0.0811456	0.154098	0.146465
AT1G08210	11.2994	9.03301	9.77706	10.127	9.62366	10.2509	10.881	11.2893	9.79833	13.5095	10.7719	10.3166	10.7919	10.0198	10.2009	12.0366	11.641	10.3625	19.1863	18.9368	17.9122	17.9288	17.0961	18.3081	13.8001	19.493	16.3177	17.1407	18.2138	16.3375	19.7961	17.5789	20.8458	19.0272	20.0548	19.2826	8.75967	10.5803	9.94328	0.0129445	0.0134791	0.0358792	0.019165	0.0290262	0.0240481	0.0238663	0.0131148	0.0353535
AT1G08220	7.91252	6.30279	8.48444	5.44931	6.2798	7.66748	6.44345	7.45403	5.42142	7.21167	4.62979	6.89354	7.72471	9.21867	7.80061	8.75651	7.93519	9.80997	8.93843	8.97252	8.21849	11.3049	10.6971	8.78584	11.1074	11.6011	9.61117	10.0403	9.55078	10.0371	6.84272	8.59177	8.88833	9.33691	6.67129	6.72261	7.3904	8.95893	7.25207	0.00759089	0.00801457	0.0198934	0.0205339	0.0131086	0.0160321	0.00477327	0.0163934	0.00505051
AT1G08230	10.0701	8.41919	10.4253	6.5812	7.51622	10.5821	7.87552	10.5148	9.27091	9.13686	10.1591	9.30613	12.7846	11.7324	12.2784	14.327	12.3018	12.6715	11.107	13.1197	12.6703	11.7003	13.4763	12.9395	13.7959	13.5753	14.0047	11.8127	9.11459	13.6393	12.107	12.5268	10.4384	12.037	11.9153	11.5127	10.0956	9.24289	9.04907	0.0136636	0.0346084	0.0380107	0.036961	0.0290262	0.0661323	0.0214797	0.0163934	0.020202
AT1G08240	0	0	0	0	0	0	0	0	0	0	0	0	0	0	0	0	0	0	0	0	0	0	0	0	0	0	0	0	0	0	0	0	0	0	0	0	0	0	0	NA	NA	NA	NA	NA	NA	NA	NA	NA
AT1G08250	18.1076	17.7253	21.8107	14.1764	13.0125	14.4108	9.91039	8.99867	11.4468	9.35059	8.29547	7.09351	8.9023	13.2608	10.2214	15.1898	17.5994	16.3993	9.62971	9.54252	11.1279	6.91282	13.4765	10.0017	10.8048	9.61436	9.06732	8.36066	9.61628	8.04384	7.82709	9.43647	9.15648	10.439	9.21987	8.56874	15.9548	15.4013	16.4051	0.0125449	0.00947177	0.0184725	0.00958248	0.00842697	0.0160321	0.0119332	0.00327869	0
AT1G08260	6.94136	5.47259	6.20277	6.38974	6.82527	5.27595	5.62559	4.69079	6.02114	6.70903	6.47294	6.21045	6.76121	8.41811	5.72204	7.18629	6.79155	8.52823	7.09298	5.88587	6.36118	7.92364	6.98806	7.7155	6.07537	7.40839	7.40054	5.4954	6.10693	5.67872	6.45282	5.4388	6.8182	6.81663	4.31192	4.53636	6.07272	6.38667	6.86601	0.0755094	0.0888889	0.198579	0.12731	0.147004	0.126253	0.0763723	0.147541	0.146465
AT1G08270	1.5566	2.25867	3.14983	1.20256	2.23929	2.47722	2.60946	2.62466	1.77123	1.98934	1.72946	2.53962	1.50454	2.79132	2.16599	2.74819	2.66654	1.99065	2.86432	1.46259	2.85768	1.12754	3.33133	2.24939	2.86803	0.989436	1.74946	2.71914	1.65938	1.60239	2.28611	2.12148	0.922541	2.11546	2.32065	1.83069	1.36637	2.04508	2.77984	0.000719137	0.000364299	0.00213144	0.00684463	0.00280899	0	0	0.00327869	0
AT1G08280	7.3111	5.6484	5.8807	6.66036	7.07594	6.38966	5.47452	6.26927	6.07624	6.26083	6.77452	7.37911	7.11613	7.31341	8.51101	7.20727	8.79264	8.39099	8.27311	7.57442	8.60826	10.8543	8.45925	11.0275	7.38681	9.81325	9.59826	9.93832	9.70465	8.29948	7.38632	8.71579	9.4321	7.38519	7.41492	7.1496	8.01506	7.24186	7.15703	0.0111067	0.0120219	0.0184725	0.0212183	0.0252809	0.0140281	0.00238663	0.00983607	0.030303
AT1G08290	0.648939	0.76478	1.45079	0.674444	1.41315	0.503247	0.964699	1.12025	0.499675	1.15418	1.46437	0.853191	1.16278	0.687329	0.47593	1.35471	0.683749	1.45445	2.29877	1.42372	1.21775	0.985332	1.37911	1.03234	0.778144	1.81541	1.79148	1.03555	0.69082	1.39579	1.59662	0.949443	0.828828	1.70299	1.37614	0.846139	0.844326	0.843666	1.41397	0.00151818	0	0.00746004	0.00273785	0.0093633	0	0	0	0.010101
AT1G08300	3.06667	3.0401	3.80245	2.52059	1.9445	2.30823	1.47492	2.26687	3.16493	3.17631	2.43355	3.2018	2.22221	2.99493	2.70268	2.89968	2.37586	2.27204	2.9105	3.53716	2.46415	4.14278	3.79532	2.89361	2.18112	2.46017	3.56068	2.2869	2.40576	2.93427	3.60852	2.12901	2.99518	2.88265	2.83579	2.80292	3.22721	2.34942	3.28972	0.0114263	0.0167577	0.025222	0.0287474	0.0159176	0.0200401	0.0214797	0.0196721	0.0151515
AT1G08310	0.50205	0.0929768	0.251967	0.546629	0.515403	0.349608	0.0781877	0.640907	0.433908	0.467724	0.619228	0.942956	0.628279	0.584925	0	0.082348	0.60455	0.461275	0.611337	0.519258	1.13211	0.23958	0.58682	0.669358	0	0.401283	0.435592	0.559533	0.0933168	0.169691	0.759545	0.153902	0.366412	0.221826	0.21822	0.0857232	0.513237	0.219787	0.373698	0.000559329	0	0.0017762	0	0.00093633	0.00200401	0.00238663	0	0
AT1G08315	3.63993	4.2468	2.77064	3.35215	4.03257	4.76841	4.36491	4.57406	4.73457	4.51012	5.00859	4.54632	5.28108	5.08895	5.76806	4.07476	4.21871	3.60907	9.19698	8.12547	7.40295	3.19172	6.16907	5.52022	4.7011	5.7278	6.52149	4.61448	5.8015	5.05954	4.49722	5.07696	4.88139	5.53513	5.35285	4.35054	3.47297	3.25337	2.56035	0.00487415	0.00801457	0.010302	0.017796	0.00561798	0.0180361	0.0071599	0.00655738	0.00505051
AT1G08320	0.0564971	0.146481	0	0.071766	0.338332	0	0	0.252431	0.136721	0.221064	0.243892	0.222839	0.123729	0.0658233	0.325559	0.194604	0.0595278	0.06056	0.275182	0.204518	0.0685998	0.0943621	0.462256	0.263637	0.372602	0	0.137252	0.440761	0.220525	0.133671	0.265918	0.18185	0.144317	0.232986	0.114599	0.135053	0.134764	0	0.117749	0.000159808	0	0.00035524	0	0.00093633	0	0	0.00327869	0
AT1G08340	2.30412	2.5052	1.21855	1.88827	1.60237	1.35864	1.13438	1.41139	1.16913	0.872482	0.802148	1.07492	0.651098	1.12574	1.11358	1.10941	1.01807	1.27474	1.35759	1.79373	1.44397	3.10352	1.91128	1.73417	0.653583	1.03964	2.0765	1.44964	2.12753	1.84647	2.09902	1.67467	1.42395	2.68197	1.20611	1.33255	1.41834	1.29069	1.39418	0.00175789	0	0.00284192	0.00136893	0.00093633	0	0.00238663	0.00327869	0.0252525
AT1G08350	3.90901	2.69827	3.09138	4.44957	4.86422	4.33059	4.2061	4.59323	5.89693	5.62816	6.51982	6.34078	5.55892	6.03296	4.85611	5.18765	4.81407	6.74773	6.18173	6.55456	5.11625	5.68098	5.81515	5.68548	5.85914	5.68079	5.67317	6.0398	6.14286	6.5461	4.42049	5.17448	4.66842	5.75721	5.92104	4.49012	4.05667	3.31885	2.64514	0.00998801	0.0112933	0.0209591	0.0260096	0.0140449	0.0200401	0.00954654	0.0131148	0.00505051
AT1G08360	407.209	426.433	408.936	351.092	382.429	409.842	322.525	309.482	327.964	333.91	292.063	319.801	361.795	356.353	376.762	432.733	410.82	378.662	434.63	468.261	441.606	569.508	467.508	495.467	482.634	527.957	472.348	498.473	458.666	485.734	516.586	519.315	474.696	510.659	563.374	489.285	432.009	433.404	454.346	0.18306	0.0932605	0.23659	0.164271	0.300562	0.152305	0.107399	0.167213	0.186869
AT1G08370	32.588	30.5528	36.6287	29.9376	27.9661	33.5077	27.9927	27.4633	28.517	28.5574	27.7119	27.4476	32.5775	29.4078	32.108	35.9966	30.9638	33.8399	32.4187	35.0216	33.563	33.0461	28.6529	25.7972	24.3864	31.8468	32.8689	20.4296	26.5949	26.504	25.9349	23.8038	25.6419	28.6475	24.6406	22.518	30.4513	30.7618	27.1372	0.0363564	0.0276867	0.0667851	0.0438056	0.0468165	0.0380762	0.0286396	0.0262295	0.030303
AT1G08380	3932.66	3925.4	3683.52	5345.04	5384.82	5390.09	6351.05	6446.24	5940.37	5381.19	5697.94	5313.15	4405.49	4125	4403.02	2539.11	2472.54	2577.7	1564.35	1592.74	1634	1121.23	1307.27	1318.81	1791.1	1512.77	1758.02	2410.84	2348.83	2505.01	2812.03	3058.85	2881.65	3094.08	3135.32	3563.69	3761.34	3886.5	3652.03	0.798801	0.579599	0.743162	0.664613	0.706929	0.623246	0.732697	0.672131	0.641414
AT1G08390	12.1111	8.29454	9.3659	21.1897	18.0634	20.3284	19.68	15.5702	21.2901	11.3257	13.3173	12.3179	13.2617	8.25323	10.5342	6.55923	5.29694	6.85846	6.67811	5.79044	8.60137	6.86994	6.67739	6.93109	5.0235	9.58897	9.15976	10.6964	8.6222	7.83947	16.4021	11.5232	12.258	10.3658	14.6007	10.3787	12.2642	10.9708	9.76326	0.0221334	0.00874317	0.0262877	0.0150582	0.0187266	0.0140281	0.0119332	0.0131148	0.0151515
AT1G08400	3.74219	3.84934	3.38196	2.84179	3.50765	3.86638	3.01534	2.72612	3.10068	2.59959	3.90696	3.36915	2.85057	2.74865	3.00021	2.94227	3.42863	2.83407	3.12041	2.94491	3.95116	3.66862	3.09036	3.98599	3.88978	3.01547	3.45857	3.25265	2.4874	2.93526	2.82391	2.92401	3.48075	3.27096	3.17652	4.13243	3.00779	3.98878	3.73012	0.0129445	0.0149362	0.0373002	0.0260096	0.0234082	0.0140281	0.0286396	0.0229508	0.0252525
AT1G08410	14.926	17.3415	17.314	12.4014	13.8854	11.783	11.4618	10.3809	10.2795	13.9579	12.3093	14.2551	12.9518	14.8743	14.1726	15.6285	14.6881	17.2571	17.775	16.2547	15.9007	21.0098	18.5434	18.0696	17.4381	17.4638	16.7049	16.0203	16.0613	14.3812	13.3657	15.1582	14.6873	16.1139	14.4715	12.9591	17.3538	17.8836	16.141	0.0190971	0.0163934	0.034103	0.0273785	0.0215356	0.0180361	0.026253	0.00983607	0.0151515
AT1G08420	20.4934	21.5434	21.8973	18.6981	20.2039	17.3359	16.6323	18.6791	18.5975	21.2002	19.2441	16.0705	19.0799	21.3698	17.2941	22.1757	21.2672	22.8313	29.3772	27.1135	29.1149	22.8044	23.3953	26.5367	19.8858	22.2265	20.8061	19.1733	22.5697	21.413	22.0533	19.8855	21.8776	20.7526	17.9886	18.6193	21.5881	22.2795	19.9195	0.0473032	0.0408015	0.09627	0.0677618	0.0421348	0.0541082	0.0357995	0.095082	0.0606061
AT1G08430	0.4042	0	0.315557	0.427866	0.726164	0.0820951	0.146881	0.0752491	0.0815124	0.439326	0.290815	0.354281	0.221299	0.313949	0	0.696133	0.212941	0.288845	0.328125	0.162577	0.327192	0.787617	0.944898	0.550127	0.592384	0.753836	0.73646	0.656949	0.525906	0.557857	0.871967	0.433674	1.11853	0.763978	0.0683234	0.48311	0.241038	0	0.280807	NA	NA	NA	NA	NA	NA	NA	NA	NA
AT1G08440	0.140919	0.274022	0.165022	0.179003	0.590722	0.257592	0.384059	0.236111	0.0852544	0.183797	0.228124	0.277909	0.0771528	0.492542	0.324812	0.323596	0.371195	0.453158	0.171594	0	0.342212	0.117682	0.0823562	0.0821974	0.232342	0	0.0855854	0.274843	0.0916747	0.166705	0.0829087	0.151194	0.089991	0.217923	0	0	0.0840342	0.0719731	0.0734244	NA	NA	NA	NA	NA	NA	NA	NA	NA
AT1G08450	38.5196	48.5481	38.7595	45.4866	42.8882	45.8111	46.1139	52.1101	53.5128	49.8682	56.5831	52.7068	70.8449	77.1239	62.808	86.4061	81.1717	86.173	133.852	105.096	111.038	79.9432	85.7948	86.7944	64.0586	71.0411	85.693	62.7452	48.9113	74.9343	57.9999	49.2879	48.4686	58.2446	49.1949	50.9845	37.7736	44.5205	43.8573	0.0675989	0.067031	0.126465	0.129363	0.107678	0.116232	0.303103	0.0852459	0.0656566
AT1G08460	11.0194	12.5504	11.4294	14.5973	14.0463	13.2367	11.8412	14.7704	20.1903	17.0415	16.3945	17.0748	16.9788	16.8733	14.8767	16.8091	17.8303	16.2834	16.8684	16.3358	15.7692	13.0147	17.2959	17.4462	14.1886	14.8629	19.3126	16.8864	13.518	20.0192	19.3569	14.1874	16.3861	16.6351	15.8856	17.2159	10.7955	10.4521	11.7291	0.0162205	0.0105647	0.0287744	0.0102669	0.0093633	0.0280561	0.026253	0.00655738	0.00505051
AT1G08465	14.7344	17.0196	15.2637	23.0358	16.7424	20.7183	16.9896	16.353	17.7141	18.4787	18.1443	19.6205	13.3417	19.3676	16.1103	16.4838	18.5104	18.9326	23.0024	23.5919	22.2489	23.1899	19.6511	19.2827	15.6767	19.6851	20.8806	18.4215	21.0144	19.7771	18.0047	17.2276	16.6475	15.288	14.9437	12.8696	16.672	17.463	15.8467	0.0418698	0.0655738	0.11865	0.0978782	0.0599251	0.130261	0.0429594	0.052459	0.136364
AT1G08470	14.0527	15.3104	14.7932	14.7173	15.2194	16.7607	14.9123	13.2757	13.3858	17.0613	14.6014	15.4293	18.6617	16.2854	17.3154	22.0567	17.8781	21.5534	23.3011	20.8352	21.2381	20.3499	21.8424	21.4515	22.5946	17.7744	23.6068	21.1392	19.4511	17.6853	14.9525	18.8468	19.9531	14.9502	12.9635	16.5282	14.7989	14.2019	12.2294	0.0117459	0.0153005	0.0248668	0.0472279	0.0374532	0.0260521	0.00477327	0.0163934	0.010101
AT1G08480	69.3135	80.7211	72.9179	80.3447	89.2967	93.0541	102.179	99.937	103.893	110.708	92.3124	119.783	131.521	118.747	126.528	123.42	125.345	109.252	116.127	118.635	113.012	126.168	101.511	103.8	106.627	121.248	119.424	118.568	107.88	121.348	110.097	100.915	93.7597	88.1842	96.0571	84.8037	80.518	78.6696	79.2315	0.0437875	0.0214936	0.0692718	0.0492813	0.0983146	0.0641283	0.0310263	0.0196721	0.040404
AT1G08490	43.1563	40.3545	46.6025	40.216	37.8481	34.8455	35.8638	34.8373	37.737	34.8339	38.0492	35.4235	41.575	40.9386	38.7295	42.6459	45.1607	45.4382	46.6638	43.0399	44.0971	52.78	55.0602	51.6526	49.1213	47.7478	51.8481	47.0297	50.4743	42.1957	45.856	50.6045	51.7309	43.3376	39.7031	42.4913	42.4705	40.7109	41.2247	0.0399521	0.0218579	0.0586146	0.0396988	0.0383895	0.0320641	0.0405728	0.0393443	0.030303
AT1G08500	1.60479	0.480089	0.57824	0.470423	0.2957	0.601737	1.48033	1.93045	1.64303	3.05914	3.33064	3.08369	4.05518	3.45175	3.27218	2.97645	1.95101	2.38181	2.70571	2.83017	2.54813	3.71124	1.15431	1.58412	0.814131	1.03602	2.39915	1.92611	1.44554	1.46034	1.0168	1.32447	1.10366	1.27268	0.876389	0.88527	1.0306	0.756585	0.900483	0.000479425	0.0010929	0.00071048	0.0054757	0	0.01002	0	0	0
AT1G08510	53.1481	54.2178	53.6882	45.6809	46.9383	44.1269	42.778	47.7154	44.8955	57.9179	55.2145	51.7869	52.7038	54.0511	53.0089	50.301	52.8067	51.7524	79.5965	80.1943	78.8876	55.5841	60.4965	59.3947	55.8532	58.3613	60.7568	50.9573	65.4027	52.8255	53.2457	50.7883	52.9092	52.9502	48.5629	47.9695	57.1083	55.8121	55.9024	0.107471	0.233151	0.219893	0.32512	0.153558	0.372745	0.159905	0.180328	0.171717
AT1G08520	155.966	161.344	141.066	166.309	148.501	131.66	175.752	151.147	172.404	186.505	194.247	190.475	156.708	188.469	155.676	162.292	167.429	167.77	155.083	155.097	160.161	176.195	175.796	180.257	159.158	187.407	181.309	175.941	202.57	168.048	207.87	208.458	225.577	234.122	191.208	193.018	167.32	165.121	174.944	0.331762	0.279781	0.419183	0.33744	0.261236	0.380762	0.331742	0.363934	0.292929
AT1G08530	17.0491	14.1968	14.8647	20.7084	16.9916	19.8667	21.0283	20.4341	22.1349	26.7817	20.4145	21.4337	23.9833	25.6631	26.5331	24.2904	24.3887	25.2118	23.7912	25.3777	27.5011	27.0207	26.3281	25.4062	26.9474	26.9809	24.3371	23.3007	22.1827	22.9661	22.9902	20.2952	21.2984	16.6789	17.7961	18.8901	17.9591	17.2883	16.7292	0.0212545	0.0214936	0.0380107	0.0376454	0.0234082	0.0280561	0.0119332	0.0327869	0.0151515
AT1G08540	93.5276	99.1524	94.3164	104.785	105.009	101.027	105.429	92.946	110.247	105.449	103.098	103.933	101.345	115.246	111.989	119.585	119.53	110.983	100.01	99.972	101.907	110.685	116.34	120.846	110.985	122.278	108.992	109.728	125.229	98.9219	110.113	114.337	119.716	102.139	96.6779	97.9819	96.67	95.3797	96.0727	0.15861	0.103461	0.184369	0.149897	0.114232	0.112224	0.140811	0.0852459	0.111111
AT1G08550	25.5774	27.2528	31.5251	57.0428	54.064	48.2485	95.6185	89.1023	96.448	118.055	122.83	106.488	116.697	127.226	118.583	96.6163	100.722	96.3968	94.4309	92.5893	91.8933	85.927	94.0567	96.4639	88.7071	80.0479	79.586	75.5113	84.5646	70.3941	60.8117	62.4034	69.5864	43.2264	41.9906	45.6467	26.814	26.6041	24.5848	0.239153	0.126776	0.265364	0.171116	0.117978	0.122244	0.267303	0.15082	0.166667
AT1G08560	33.327	28.2811	26.1994	27.24	37.136	37.672	50.8037	38.4709	46.503	58.6029	35.0657	61.7583	44.2186	50.6176	49.9635	49.7764	44.8961	44.4805	42.3904	40.8864	46.215	60.1597	39.3883	44.0774	40.4078	42.4611	48.1495	43.454	32.1288	40.6335	42.6019	42.5301	34.3844	37.5172	43.4037	33.7307	31.9976	38.9741	35.6969	0.0143827	0.00473588	0.0312611	0.0246407	0.105805	0.00601202	0.00238663	0.0196721	0.010101
AT1G08570	118.402	121.931	149.81	43.891	39.6632	41.3699	34.8656	39.018	35.4043	23.0756	29.7832	26.1436	29.1422	27.9241	25.6181	29.4287	28.1213	30.2298	73.1927	70.8877	78.2173	67.6866	75.7366	71.3567	92.5806	80.2694	86.8799	89.3626	94.2417	96.5984	98.4864	93.1269	103.713	101.723	94.2415	92.3564	92.7897	94.7639	91.3959	0.0812625	0.0342441	0.0959147	0.0568104	0.0458801	0.0561122	0.0835322	0.101639	0.0555556
AT1G08580	100.198	100.249	113.441	70.768	91.374	95.7578	65.2668	69.6607	60.367	66.1563	58.7792	83.0857	89.2298	96.1511	90.5598	97.3811	92.6497	85.7888	85.0517	90.0509	78.752	108.327	101.322	107.432	95.7397	115.436	90.1446	85.9533	86.5508	85.3335	81.2101	89.2148	79.3857	73.2958	85.3865	74.2901	109.585	97.891	117.412	0.0456252	0.0229508	0.0646536	0.0383299	0.082397	0.0541082	0.0381862	0.052459	0.0808081
AT1G08590	1.86193	1.4352	1.35539	1.78984	2.2903	1.83974	2.52354	2.28238	2.49646	1.96904	2.44392	2.91111	2.42454	2.69696	2.55181	3.03031	2.6511	2.91284	3.04099	2.97538	3.27356	2.93875	2.81864	2.87659	2.65505	2.88595	2.01715	2.0611	2.61899	2.95435	3.07913	2.64561	2.89225	3.42412	3.06223	2.22543	2.13235	1.90194	2.01099	0.000719137	0	0.00248668	0	0	0	0.00238663	0	0
AT1G08592	1.32706	1.01151	0.702369	0.194253	0.515819	0.380949	0.385374	0	0.889673	0.492609	0.154868	0.169261	0.426027	0.94263	0.448391	0	0.297523	0.435725	0	0.558514	0	0	0.0020379	0.615894	0.277935	0.209177	1.69835	2.88928	0.598759	0	0.826486	0.147476	0.765135	0.266186	0.172048	0.419327	0	0.291893	0	0.0153416	0.0131148	0.0390764	0.0198494	0.0177903	0.0220441	0.0190931	0.0295082	0.0454545
AT1G08600	8.80537	7.92632	8.94433	9.70213	8.27103	7.49929	7.76568	7.6254	8.5474	8.77481	8.75555	7.51845	7.34515	8.94484	6.08881	8.76959	8.17273	9.88401	8.36086	8.3329	8.43318	9.51813	10.6853	9.62594	8.35193	8.69078	9.542	8.10444	7.85233	8.19286	8.59163	7.70656	8.28938	8.6088	6.48207	6.92954	7.19789	8.32753	8.846	0.106992	0.120947	0.211368	0.170431	0.120787	0.166333	0.181384	0.180328	0.191919
AT1G08610	7.9717	8.3688	7.84616	5.032	5.44745	3.9931	4.58513	5.46286	5.50332	6.5701	6.06979	5.91554	6.58692	7.35033	7.04543	6.90674	6.49273	7.96832	6.61029	7.14056	8.13544	12.0075	10.1752	11.1255	10.3213	9.37186	6.23755	8.96619	9.86294	8.62044	7.6538	8.60546	8.86978	7.76474	8.33291	5.3193	7.69938	7.59344	8.562	0.0170196	0.0156648	0.0358792	0.0246407	0.0159176	0.0420842	0.00954654	0.0229508	0.0151515
AT1G08620	9.81936	9.63466	10.3121	10.6136	10.8705	8.06893	8.20036	8.27654	9.40144	8.6948	9.35771	8.70536	7.57092	9.00004	7.39734	10.7312	10.18	10.7428	12.5876	10.8703	12.5245	10.7581	11.0035	10.9297	9.48121	10.4902	10.4228	8.78503	9.55269	8.4457	10.8123	9.20637	10.4128	10.1002	8.99947	8.96376	9.37433	9.75426	9.01219	0.0957251	0.0928962	0.171936	0.164271	0.103933	0.170341	0.131265	0.160656	0.151515
AT1G08630	0.943134	2.70728	1.02556	0.599012	0.322739	1.06724	0.367202	3.53671	0.244537	0.0878651	0.436223	2.12569	0.147533	0.156974	0.465833	0.696133	0.283922	0.361056	2.29687	1.3819	3.59911	0.6751	0.787415	1.02166	0.222144	0.471148	0.490974	1.97085	0.175302	0.478164	1.50612	0.072279	1.80686	0.55562	0.888204	0.644147	0.321383	1.30747	0.842421	0.000479425	0.000364299	0.00213144	0.00136893	0.00187266	0	0.00238663	0	0
AT1G08640	102.323	102.439	88.408	92.5124	98.144	97.5542	102.174	103.058	94.0527	104.523	105.882	108.979	124.377	117.51	116.736	124.888	129.283	141.203	115.173	119.94	116.829	138.156	122.414	131.506	138.462	132.901	126.587	143.051	137.943	125.522	127.586	138.567	145.073	142.723	146.245	126.615	121.831	132.276	141.933	0.105713	0.0692168	0.152398	0.0924025	0.128277	0.0981964	0.0835322	0.101639	0.136364
AT1G08650	24.4896	21.8073	24.0972	26.5363	27.6443	23.3601	22.9445	27.6173	24.6144	29.9004	36.9848	31.3747	26.9874	28.2587	23.1742	27.4893	23.4126	27.7604	16.1012	13.4063	13.0153	10.9771	13.8093	13.9652	11.4382	8.42694	11.7848	9.46119	8.75482	8.79308	6.53669	5.87628	4.8966	5.48516	4.84051	5.89152	26.0351	22.7779	22.1773	0.0490611	0.052459	0.0841918	0.065024	0.0299625	0.0440882	0.0883055	0.0459016	0.0808081
AT1G08660	15.9112	16.6697	15.2864	18.314	21.6237	22.1599	25.3461	25.39	26.0888	32.1879	28.7365	30.2262	32.5699	34.8813	33.157	33.8531	24.1549	26.523	33.8466	32.0512	32.3309	30.2631	31.5024	29.2445	36.9773	32.7026	33.2109	34.5793	30.7574	31.2688	29.0391	28.4989	26.2941	24.3045	26.9392	24.6063	15.5687	19.172	16.9869	0.0611266	0.0739526	0.134636	0.125941	0.0889513	0.122244	0.0668258	0.118033	0.0858586
AT1G08670	0	0	0	0	0	0	0.169583	0	0	0	0	0	0	0	0	0	0	0	0.18942	0	0	0	0	0	0	0	0	0	0	0	0.183043	0	0	0	0	0	0	0	0.162104	NA	NA	NA	NA	NA	NA	NA	NA	NA
AT1G08680	17.549	18.0915	17.9573	18.0988	17.1149	15.4283	16.6259	17.7821	19.2622	19.074	18.0374	18.9524	15.3271	16.8435	14.9279	16.4071	15.8048	19.438	20.3515	19.4613	17.351	20.7267	18.9004	19.9363	16.396	19.8127	19.3877	21.2696	19.8973	20.7108	19.4205	20.1735	18.9982	19.8154	18.9423	17.4791	16.0962	15.2371	16.7635	0.0496205	0.0510018	0.0880995	0.072553	0.0889513	0.0861723	0.0596659	0.0918033	0.0606061
AT1G08695	0	0	0	0	0	0	0	0	0	0	0	0	0	0	0	0	0	0	0	0	0	0	0	0	0	0	0	0	0	0	0	0	0	0	0	0	0	0	0	NA	NA	NA	NA	NA	NA	NA	NA	NA
AT1G08700	20.8251	18.4069	23.9912	18.5517	23.8894	19.7752	17.6904	19.7877	18.9803	19.754	19.1183	19.2903	17.6949	19.5363	16.2082	18.2435	16.9554	19.2787	23.4647	24.8024	24.5474	25.1833	23.9463	25.1621	22.4446	22.4144	22.5034	22.4183	22.7849	23.0361	28.9601	23.6495	22.6255	25.3735	22.4238	22.8703	19.5957	20.8581	21.5606	0.0226928	0.0189435	0.0458259	0.0301164	0.0374532	0.0160321	0.0357995	0.0295082	0.020202
AT1G08710	7.03153	9.40943	10.2264	8.21155	9.23663	9.39807	9.27276	7.34754	8.50801	11.242	8.07819	8.20093	11.1767	8.58865	9.93356	9.11507	9.79862	8.02346	12.0146	11.3585	11.4296	11.3653	11.2677	12.4367	8.47686	11.1045	13.0871	11.5021	11.8048	10.3307	10.8095	9.00443	9.99465	10.7569	9.3168	7.86204	9.73887	9.73125	8.50928	0.0204555	0.0167577	0.0380107	0.0260096	0.0131086	0.0420842	0.0190931	0.042623	0.0252525
AT1G08720	6.83807	6.75201	7.44639	8.32082	8.2282	8.4499	7.73326	7.56679	7.92597	9.12715	7.72467	8.8223	8.22245	9.38154	8.17535	8.07136	8.21492	9.59042	11.6339	11.8756	11.2904	9.49973	10.3457	10.4748	8.46457	9.4307	10.4408	7.79016	10.5184	8.95876	9.77586	8.29664	10.7742	9.15814	7.68055	6.60717	6.40246	6.20162	6.99265	0.0361167	0.0309654	0.0653641	0.0574949	0.0290262	0.0781563	0.0548926	0.0557377	0.0353535
AT1G08730	0.486821	0.499617	0.403812	0.721453	0.437298	0.642693	0.22113	0.294549	0.269978	0.396845	0.459716	0.373361	0.333168	0.378122	0.444166	0.302765	0.384702	0.543573	0.271697	0.220284	0.615737	0.575942	0.592729	0.260298	0.490511	0.368844	0.566692	0.632987	0.607012	0.263955	0.381891	0.565846	0.647677	0.313684	0.514306	0.654593	0.508037	0.47656	0.549584	0.00455453	0.00291439	0.0053286	0.00616016	0.00561798	0.00601202	0.00238663	0.00327869	0.020202
AT1G08735	0.0292072	0.0189315	0.059855	0	0.00874534	0.0177964	0	0	0	0.0095236	0.0157606	0	0	0.0170143	0	0	0.00769349	0.0078269	0.0177825	0.035243	0.0354639	0.0609778	0.085347	0	0	0	0.00886934	0.0427236	0.0285011	0.0345517	0.0257759	0.0313369	0	0.0828067	0.0592439	0.104727	0.0522516	0	0.0228272	NA	NA	NA	NA	NA	NA	NA	NA	NA
AT1G08740	0	0	0	0	0	0	0	0	0	0	0	0	0	0	0	0	0	0	0.0230419	0	0	0	0	0	0	0	0	0	0	0	0	0	0	0	0	0	0	0	0	NA	NA	NA	NA	NA	NA	NA	NA	NA
AT1G08750	10.3246	7.99474	11.8472	10.8265	11.1209	9.87977	10.1979	10.5265	10.8996	13.647	10.3948	11.6612	10.7743	11.5446	8.70461	12.5704	13.6529	12.2555	13.4159	15.6356	12.284	14.9297	15.7126	14.7123	15.0807	15.5078	14.8979	12.1632	11.1795	13.3615	11.6597	11.3749	13.0097	11.8588	11.8768	11.7605	7.8511	9.34318	9.38717	0.0127048	0.0127505	0.034103	0.0308008	0.0187266	0.0140281	0.0119332	0.0163934	0.0353535
AT1G08760	7.50884	7.71672	7.6086	7.56135	7.2692	5.59461	5.17446	6.73602	5.9315	6.44452	5.58444	6.03588	5.49565	6.61793	7.21897	7.1026	7.37873	8.09053	8.00638	7.18274	8.50325	9.03237	8.00362	6.98966	7.69761	6.96574	8.50648	6.75339	7.79556	6.48955	7.18749	6.47015	7.70208	7.74133	6.31334	7.02169	7.79548	7.9881	8.55461	0.0243708	0.0193078	0.0539964	0.0335387	0.0224719	0.0561122	0.0357995	0.0655738	0.030303
AT1G08770	10.3705	11.2929	9.87739	9.3091	11.2615	12.1323	11.1548	11.1206	9.70389	12.0833	10.5952	10.7259	11.8099	13.3712	9.56147	10.1607	9.32423	9.3377	14.8169	14.8495	18.3005	11.3164	13.5762	11.453	13.9828	12.1849	14.4444	12.1358	10.4347	12.1046	12.0402	9.49481	10.9494	13.5427	12.9018	13.8825	10.5545	13.277	9.7983	0.00815022	0.00291439	0.0142096	0.00752909	0.0243446	0.00601202	0.00238663	0.0131148	0.010101
AT1G08780	28.107	33.4744	37.196	32.8004	39.411	35.3659	31.3884	31.3957	34.2854	33.977	27.621	28.241	34.5304	38.0714	37.6598	33.8456	37.8009	38.2114	38.1209	46.875	41.6195	49.2346	39.7973	45.0521	42.6998	41.5522	41.6353	41.0028	39.5432	35.1424	32.5354	40.699	31.8124	36.7516	42.6433	35.506	34.3398	31.7453	34.2905	0.0239712	0.0185792	0.0468917	0.0390144	0.0337079	0.0320641	0.0214797	0.0327869	0.0151515
AT1G08790	0	0	0	0	0	0	0	0	0	0	0	0	0	0	0	0	0	0	0	0	0	0	0	0	0	0	0	0	0	0	0	0	0	0	0	0	0	0	0	NA	NA	NA	NA	NA	NA	NA	NA	NA
AT1G08800	4.13889	3.5562	4.67774	5.13519	3.57375	3.0204	3.14794	4.38126	3.72687	3.92317	4.41485	3.54337	3.26731	4.03712	3.57749	3.5641	2.99179	4.04962	6.73933	5.74915	6.25268	5.30519	5.87841	4.43539	4.33778	5.18344	4.88128	4.7871	5.16595	4.01379	5.74795	3.8727	6.79217	4.96167	4.17326	4.08407	4.24752	3.7362	4.28799	0.0278066	0.0717668	0.0905861	0.0691307	0.0299625	0.108216	0.052506	0.0491803	0.0606061
AT1G08810	17.6407	19.7678	19.841	14.9388	13.3692	13.7244	17.4927	14.8064	14.8329	15.079	13.5527	16.5103	14.2964	15.7919	17.1144	13.1596	12.9164	14.2087	18.8108	16.4758	16.337	19.476	15.3771	16.045	15.4465	16.7288	13.8009	15.1619	14.9125	16.6242	15.4802	17.323	16.9299	22.6051	15.4653	17.2727	16.7602	15.9835	17.5522	0.00934878	0.0331512	0.0216696	0.0328542	0.00749064	0.0220441	0.00238663	0.0131148	0.020202
AT1G08820	16.9975	19.2806	16.9902	21.5142	18.7583	15.5353	22.6331	20.2069	19.0242	22.0904	22.4716	20.5118	21.67	19.9449	19.9392	22.4434	21.811	23.2954	28.5331	30.692	27.936	24.8408	25.6859	25.2115	20.8853	20.8884	21.6052	22.614	19.588	21.1851	19.9294	17.0646	18.7631	19.0885	15.6382	15.9625	18.5347	17.9828	18.0292	0.0309229	0.0397086	0.0767318	0.0889802	0.0543071	0.0741483	0.0429594	0.0557377	0.0505051
AT1G08830	131.499	229.008	182.353	118.717	154.874	160.082	171.399	199.923	240.405	260.748	185.186	248.088	236.289	174.409	290.484	205.657	251.587	173.224	294.255	309.753	193.729	215.517	285.653	281.59	173.569	215.133	302.837	175.607	178.393	192.631	325.246	113.193	229.469	102.842	131.979	208.689	114.729	121.884	99.5306	0.153895	0.106011	0.238011	0.196441	0.316479	0.186373	0.107399	0.160656	0.186869
AT1G08840	3.66938	4.09376	3.30739	3.41811	3.14295	3.8483	3.56382	3.20446	3.14828	4.2348	3.74408	3.85945	4.28583	4.24919	4.53644	4.11092	4.14739	5.12515	5.11805	3.75682	4.29341	6.12864	6.96629	5.88917	5.13329	5.91023	5.56464	4.64097	4.62956	3.55159	4.5009	4.89136	5.51025	4.33324	4.556	4.14651	3.52759	3.49833	3.59205	0.0137435	0.0295082	0.0319716	0.0444901	0.0168539	0.01002	0.0119332	0.0229508	0.0151515
AT1G08845	10.5558	12.0326	13.4269	9.24731	10.0269	6.87539	6.74578	8.94483	8.36807	10.9192	8.44586	10.0498	11.9572	11.0261	11.7459	11.4929	9.97149	7.80339	8.42133	9.44311	8.39738	8.20727	11.0618	13.3759	10.4024	11.201	8.8427	10.2939	9.70864	9.68848	6.63876	10.1539	6.97341	8.44342	9.41364	8.9186	9.11655	9.85305	11.1897	0.00926888	0.0123862	0.0181172	0.0205339	0.0093633	0.00601202	0.00477327	0.00655738	0.00505051
AT1G08860	0.059184	0	0.069307	0.075179	0	0.0721234	0.0645199	0	0.0716115	0	0.0638729	0.0778121	0.0648064	0.206861	0.0682084	0	0	0	0.0720673	0.0714147	0.0718623	0.0988498	0.0691771	0	0	0	0.0718896	0	0.0770044	0	0.139282	0.0634996	0.15118	0	0.120049	0	0.0705866	0	0.123349	NA	NA	NA	NA	NA	NA	NA	NA	NA
AT1G08870	0	0	0	0	0	0	0	0	0	0	0	0	0	0	0	0	0	0	0	0	0	0	0	0	0	0	0	0	0	0	0	0	0	0	0	0	0	0	0	NA	NA	NA	NA	NA	NA	NA	NA	NA
AT1G08880	109.703	103.073	93.3056	97.1625	117.73	113.859	116.851	106.051	110.007	134.77	129.437	121.958	142.533	134.652	146.343	151.187	135.383	153.014	151.762	152.21	155.812	157.733	150.97	160.463	174.975	127.404	143.238	138.715	117.2	129.381	101.848	114.103	107.335	104.972	99.3524	95.6333	106.832	117.029	128.304	0.0427487	0.028051	0.0749556	0.0479124	0.093633	0.0501002	0.0167064	0.0622951	0.0858586
AT1G08890	0.311959	1.05147	0.657571	1.82284	1.94289	0.836358	7.2098	10.3388	8.83267	26.2846	32.2534	22.6402	21.2472	22.1708	17.8325	8.16651	6.17943	9.363	6.15384	6.02283	6.06058	4.79355	5.10486	4.87665	3.7033	6.37077	5.75974	4.6241	5.76364	5.68327	2.3493	2.61071	3.42655	2.25133	1.45539	1.11858	0.5953	0.764787	0.52014	0.00463444	0.0102004	0.0110124	0.0157426	0.00655431	0.0260521	0.00954654	0	0.00505051
AT1G08900	8.22235	6.75078	9.06705	16.5371	13.9512	12.7755	16.6575	19.2606	18.2396	18.4993	20.0399	15.675	19.0573	15.8064	16.8201	15.9704	12.3454	14.3956	25.0305	22.7369	20.633	14.763	19.9422	19.9037	21.2389	19.2643	21.6396	18.9766	20.683	21.9666	21.1241	21.9813	22.7535	21.4042	22.6546	20.8016	7.92692	8.88894	7.56873	0.0643228	0.0772313	0.105861	0.113621	0.0290262	0.0741483	0.0883055	0.0622951	0.0606061
AT1G08910	16.0853	15.1202	16.2272	13.7101	16.9719	17.2685	12.2597	15.7118	14.5761	13.26	12.3998	13.6868	14.1822	14.238	16.2108	16.3899	13.9034	15.6373	14.2874	16.5947	13.9508	17.9688	20.3884	17.5465	19.4028	17.1911	17.3394	17.4517	11.7327	16.6398	14.0112	14.6807	15.2526	14.2143	13.7714	13.9822	14.6997	13.7636	13.4606	0.0653616	0.0641166	0.144227	0.114305	0.0898876	0.122244	0.0811456	0.0819672	0.10101
AT1G08920	3.69862	3.26599	4.2057	4.42585	4.81503	4.31128	7.53824	7.0054	8.49651	10.3472	10.0659	8.73887	5.04781	6.86969	5.43635	4.06199	4.2359	5.51597	5.09119	4.39828	4.62111	7.34135	6.51602	6.25331	6.89358	6.14818	8.00861	6.48185	5.92817	4.69248	4.03676	5.3486	4.31312	4.69734	3.80551	3.71593	4.09156	3.06627	3.68669	0.00998801	0.00582878	0.0312611	0.0431211	0.0149813	0.0140281	0.0119332	0.0163934	0.0353535
AT1G08930	10.8859	16.4641	18.3492	14.1771	16.3963	11.3899	19.3594	30.7061	20.7554	33.8464	30.0829	33.9735	35.5795	32.2196	34.2791	30.6158	24.9672	33.0614	151.301	166.848	152.873	59.1366	92.4094	77.5434	82.7314	70.3658	71.8576	59.9415	81.0476	73.8201	54.9248	53.5024	64.6725	46.2521	41.7085	41.0046	18.2945	19.6	15.7556	0.143987	0.118033	0.197513	0.286105	0.090824	0.174349	0.372315	0.0918033	0.146465
AT1G08940	1.93467	3.84564	3.77597	3.11287	4.32534	3.30071	3.51516	5.04243	2.34091	5.21493	5.01107	3.39147	6.35538	5.86049	6.39172	5.33117	5.16408	5.66838	9.42325	5.75838	6.89073	5.38551	7.08552	6.46999	5.10371	4.32981	7.83334	6.28886	5.37003	7.3238	8.49896	5.25855	4.94194	5.18589	4.0551	4.0081	4.15334	3.03023	4.43539	0.00399521	0.00546448	0.017762	0.00958248	0.00655431	0.00601202	0.0071599	0.00655738	0.00505051
AT1G08950	0	0	0	0	0	0	0	0	0	0	0	0	0	0	0	0	0	0	0	0	0	0	0	0	0	0	0	0	0	0	0	0	0	0	0	0	0	0	0	NA	NA	NA	NA	NA	NA	NA	NA	NA
AT1G08960	6.2156	5.09244	6.87112	7.76909	6.67018	5.81723	7.86015	6.66516	7.34026	8.10689	6.27872	8.8257	8.22174	6.54644	8.08027	8.16419	8.74949	7.7286	9.20344	10.5601	8.99614	8.05594	7.38133	8.99133	7.32396	7.99857	7.61036	6.98268	7.82834	6.58826	5.85106	6.08197	7.87509	7.58713	5.39611	6.29982	7.29451	4.67296	6.16627	0.0138234	0.0149362	0.0351687	0.0328542	0.0131086	0.0300601	0.0214797	0.0229508	0.0151515
AT1G08970	21.2316	22.7113	23.3377	27.0523	23.7129	24.3655	24.6368	24.2978	25.217	27.607	23.7571	25.2598	25.388	25.4951	24.3189	26.6954	24.9095	22.8282	27.4394	27.8196	27.4404	27.6293	28.2421	29.0233	26.0576	24.9607	28.6375	26.1667	23.7265	27.2739	26.3624	25.435	24.1226	25.1119	22.3918	21.6401	22.3705	23.2844	22.6001	0.0345186	0.0255009	0.0674956	0.0396988	0.0524345	0.0320641	0.0357995	0.0360656	0.0252525
AT1G08980	11.0116	11.7291	13.4699	15.6803	17.0526	13.2481	43.812	42.2274	49.6459	64.4011	61.3121	59.754	62.1314	67.8236	63.453	52.6661	56.0898	53.0779	78.3163	77.8611	81.2446	69.1151	80.1763	88.5311	75.3973	78.484	79.9975	69.9015	73.3696	73.1809	63.713	55.4604	60.4663	39.6976	40.2615	38.5617	9.36883	10.3884	12.7906	0.0351578	0.0142077	0.0454707	0.0246407	0.0346442	0.0200401	0.026253	0.0327869	0.010101
AT1G08985	0	0	0	0	0	0	0	0	0	0	0	0	0	0	0	0	0	0	0	0	0	0	0	0	0	0	0	0	0	0	0	0	0	0	0	0	0	0	0	NA	NA	NA	NA	NA	NA	NA	NA	NA
AT1G08990	0.053917	0.139792	0.0631392	0	0.129152	0.197115	0.0587781	0.120451	0	0	0.232754	0.0708873	0.118078	0	0.248553	0.0619057	0.0568093	0.0577944	0.262615	0.195178	0	0.0900529	0.252083	0	0.0592644	0.0754167	0.0654919	0	0.0701515	0.127566	0.126887	0.0578486	0.275453	0	0.0546827	0	0	0.0550754	0.224744	NA	NA	NA	NA	NA	NA	NA	NA	NA
AT1G09000	1.95653	2.88224	1.61424	2.4853	1.97053	2.11335	2.56921	1.53976	1.88313	3.01584	2.92736	1.81233	3.11621	2.79757	2.10112	3.72701	2.71741	3.81315	3.24877	3.00473	3.23953	3.86197	2.85861	2.48997	1.75956	2.36352	2.10649	1.9947	1.0414	2.10413	2.82546	2.05149	1.53341	1.74205	2.2549	1.48813	1.90921	2.04399	1.39014	0.00471434	0.00437158	0.00994671	0.00273785	0.0140449	0.00601202	0.00238663	0.00655738	0.0151515
AT1G09010	20.5297	22.5162	21.866	31.542	24.7444	23.5091	30.6224	28.137	31.0704	30.5592	31.0186	30.4617	25.6557	31.246	25.7632	25.4796	24.5151	26.0579	30.8713	30.5918	31.8518	32.1118	29.5952	29.9563	31.4488	30.4937	34.0014	30.0621	34.767	28.6425	32.8996	29.4738	35.3354	33.327	28.9845	29.8346	20.5985	20.2717	20.9522	0.0797443	0.073224	0.135702	0.104723	0.0758427	0.124248	0.0668258	0.0852459	0.0606061
AT1G09020	29.0327	29.9733	30.8192	32.4848	28.3214	28.4963	27.1629	27.2449	28.135	31.1274	29.6315	32.2983	31.599	33.009	30.3812	34.7422	36.865	36.2839	39.5651	33.8701	36.3155	34.5214	35.6239	38.3649	30.2275	31.8508	35.0527	28.782	31.6212	27.611	29.4736	32.3243	32.4946	26.5909	23.6715	23.7618	29.7692	26.9726	26.6952	0.0222932	0.0225865	0.0404973	0.0205339	0.0187266	0.0320641	0.0286396	0.00983607	0.020202
AT1G09026	0	0	0	0	0	0	0	0	0	0	0	0	0	0	0	0	0	0	0	0	0	0	0	0	0	0	0	0	0	0	0	0	0	0	0	0	0	0	0	NA	NA	NA	NA	NA	NA	NA	NA	NA
AT1G09030	0	0	0	0	0	0	0	0	0	0	0	0	0	0	0	0	0	0	0	0	0	0	0	0	0	0	0	0	0	0	0	0	0	0	0	0	0	0	0	NA	NA	NA	NA	NA	NA	NA	NA	NA
AT1G09040	1.60543	1.06303	1.70877	2.28005	1.46549	1.68515	1.82998	1.82133	2.73463	2.64927	2.77019	1.85871	2.60736	2.35153	1.2265	2.05416	1.69117	1.89956	2.7265	2.38094	2.33829	2.28379	2.44355	2.00322	1.26619	2.87562	2.43272	1.09794	1.69633	2.12962	1.47697	1.7278	1.52332	2.26741	1.49964	1.60569	1.52503	1.75729	1.25097	0.0119856	0.00692168	0.026643	0.0116359	0.0093633	0.00801603	0.0214797	0.0229508	0.010101
AT1G09050	1.62266	2.50563	1.84171	2.38004	2.49891	1.71677	2.26249	2.17932	2.54204	1.58678	2.58873	2.97845	1.91757	2.38959	2.11742	2.4863	1.7477	2.68552	2.06589	2.3209	1.83722	1.78641	2.01099	1.70527	1.83301	1.46362	1.64642	1.4809	2.13382	1.4082	1.5324	1.42903	1.47957	1.31725	1.50061	0.969566	1.73441	1.67161	1.60682	0.0110268	0.00947177	0.0259325	0.0150582	0.011236	0.0220441	0.0190931	0.0229508	0.0151515
AT1G09060	20.1667	21.0553	21.0004	18.6047	18.077	15.9431	16.4539	16.6809	17.1813	16.6059	15.1524	15.103	14.7799	16.1719	15.0777	16.8897	15.9364	17.7177	20.2825	16.0945	20.961	18.8665	20.6999	19.2454	18.9049	18.3443	21.5116	19.1061	20.0113	17.5152	20.4633	19.4461	21.8853	20.9885	16.1165	17.9252	19.7516	19.231	19.8183	0.0532161	0.0469945	0.10373	0.0766598	0.0561798	0.0701403	0.0787589	0.0491803	0.0707071
AT1G09070	59.3797	62.6561	65.5944	45.9363	53.029	48.5919	39.7997	51.8666	44.0697	36.4725	39.9594	38.0134	36.5741	35.2948	40.7819	48.3586	42.104	48.4775	61.2706	61.5489	58.8956	46.1287	57.5019	56.9883	49.8054	53.6012	60.9098	44.9446	50.3082	54.4197	49.56	50.7454	47.9512	60.5064	56.3714	56.0143	51.8798	63.3003	58.281	0.102597	0.149362	0.196803	0.223135	0.0814607	0.164329	0.147971	0.0688525	0.0959596
AT1G09080	1.7294	2.42875	0.787576	0.671238	0.575358	0.585415	0.628438	0.804895	1.04627	0.626561	0.414757	0.56843	0.841638	0.783562	0.553637	2.1511	0.0506157	0.514934	1.4039	1.04339	0.349977	0.481409	1.06685	1.00875	0.528031	0.806334	1.05033	0.28108	0.437523	1.3639	1.30011	0.0515417	0.552198	0.544788	0.243605	0.229668	0.229176	1.61934	1.35163	0.000239712	0	0.00071048	0.000684463	0	0	0.00238663	0	0
AT1G09090	0.0758569	0	0.133248	0.048179	0.0454268	0	0.041348	0.0423664	0	0.0494694	0	0	0	0.0441895	0.0874236	0.0435481	0	0	0	0	0	0	0.0443326	0	0.0416901	0.212211	0.0460709	0	0.0493488	0.0448689	0.08926	0	0.0968849	0.0391028	0	0.045333	0	0.0387433	0.0395246	NA	NA	NA	NA	NA	NA	NA	NA	NA
AT1G09100	14.2997	11.4933	14.8199	16.8929	18.0687	15.2478	18.3171	15.1743	16.3508	16.5993	19.5994	18.0485	21.3734	16.2437	16.0682	23.8889	21.1689	21.6892	22.201	20.9646	22.051	27.705	24.2356	27.1082	19.4117	23.3021	21.8857	17.5705	19.9078	20.4688	18.9296	18.6411	19.3595	18.7967	15.3005	14.3568	11.4267	14.3878	13.8584	0.0155813	0.0189435	0.0333925	0.0342231	0.0411985	0.0180361	0.0167064	0.0393443	0.0353535
AT1G09110	0	0	0	0	0	0	0	0	0	0	0	0	0	0	0	0	0	0	0	0	0	0	0	0	0	0	0	0	0	0	0	0	0	0	0	0	0	0	0	NA	NA	NA	NA	NA	NA	NA	NA	NA
AT1G09130	180.866	192.542	173.456	189.692	177.791	178.337	188.799	183.063	187.832	190.344	197.551	189.32	194.418	203.845	189.995	191.604	199.939	209.386	198.577	208.487	221.083	195.943	216.035	205.526	207.335	201.869	205.257	192.541	205.238	186.128	194.747	204.204	204.36	188.466	185.484	192.886	193.34	181.448	184.096	0.118178	0.0579235	0.144583	0.0869268	0.105805	0.0681363	0.0883055	0.0852459	0.0707071
AT1G09140	58.7354	56.801	63.8616	44.8744	40.3598	50.0515	43.1858	52.9652	49.385	50.6616	46.4542	45.0933	51.4522	48.2514	51.8803	61.0387	56.2848	52.7571	57.4257	54.3191	54.6595	46.9737	61.537	49.7148	58.9057	42.0977	60.0962	65.2215	49.8687	57.311	55.1898	51.4266	46.8721	53.8356	52.3516	50.2175	43.1559	50.4503	46.7319	0.115222	0.105647	0.182593	0.157426	0.101124	0.194389	0.143198	0.154098	0.136364
AT1G09150	36.8361	37.9386	37.8438	39.1842	40.7352	43.0995	45.2077	45.1851	43.8874	48.192	43.047	46.499	48.6253	47.3928	48.0525	50.9863	46.4317	50.3859	50.7711	54.2654	53.7823	59.2594	61.414	56.4182	54.5241	60.3756	56.9595	55.0951	54.3963	55.3397	46.8016	55.0401	55.562	54.1691	52.2571	54.2915	34.2301	36.7041	44.627	0.0253296	0.0131148	0.0426288	0.0253251	0.0411985	0.0140281	0.0238663	0.0327869	0.00505051
AT1G09155	0.189291	0.24539	0.443337	0.120225	0.113357	0.807367	0.103179	1.0572	0.11452	0.740668	0	0.248871	0.414548	0.330808	0.43631	0.434676	0.199446	0.608712	0.345745	0.114205	0.344762	0	0.442506	0.331239	0.208065	0.397159	0.114964	0.738376	0.246287	0.447859	0.222737	0.406189	0.241764	0.585457	0.575939	0.226246	0.338642	0.290037	0.394515	0.000159808	0	0.00035524	0	0.00093633	0	0	0	0
AT1G09157	0.172777	0	0	0	0	0	0.188355	0	0	0	0.186466	0.227159	0	0	0	0	0	0	0	0	0	0	0	0	0.189913	0	0.629607	0	0	0	0	0	0	0	0	0	0	0.176489	0	0	0	0.00035524	0	0	0	0	0	0
AT1G09160	22.2915	21.9595	22.292	23.1294	23.1959	21.9876	19.2485	20.7087	20.6965	22.3095	19.4128	22.4886	19.3944	18.3213	18.1232	24.3273	20.6967	20.819	25.2627	24.3015	23.1809	28.4766	28.8931	27.1637	28.2019	24.9288	27.077	25.2896	23.9781	22.7152	23.3085	21.6081	26.1452	24.5176	23.8951	23.0161	22.6378	22.0377	24.0346	0.078306	0.0808743	0.136767	0.121834	0.0973783	0.0921844	0.0596659	0.108197	0.0707071
AT1G09170	0.292453	0.337	0.418581	0.165107	0.467027	0.435591	0.70849	0.399267	0.62909	0.932412	0.490969	0.555393	0.426981	0.643601	0.711543	0.335785	0.65052	0.557306	0.593525	0.15684	0.197279	0.434186	0.49376	0.492807	0.535764	0.499975	0.671003	0.443638	0.295953	0.384409	0.72649	0.278914	0.373523	0.435512	0.362519	0.194193	0.155022	0.132772	0.304761	0.00311626	0.00291439	0.00994671	0.0444901	0.00561798	0.00601202	0	0	0.00505051
AT1G09176	0	0	0	0	0	0	0	0.404983	0	0	0.391284	0	0	0	0	0	0	0	0	0	0	0	0	0	0	0	0	0	0	0	0	0	0	0	0	0.433341	0.432412	0	0.755636	NA	NA	NA	NA	NA	NA	NA	NA	NA
AT1G09180	1.71172	4.2161	5.81303	3.26148	2.25513	3.9633	1.49283	2.2944	1.65691	1.33954	1.47786	1.80038	1.31203	0.598283	0.394544	1.57227	0.901768	0.917405	0.625297	0.206545	0.20784	0.571785	0.600221	0.599063	0.94074	0.718281	1.66335	0.333847	0.445423	0.404987	0.402832	0.550959	1.96759	1.2353	0.868011	1.22753	1.83735	3.49698	3.92425	0.00407511	0.00327869	0.00603908	0.00136893	0.00561798	0.00601202	0	0	0
AT1G09190	1.77603	1.53491	1.30951	1.08623	2.20592	1.28256	1.64931	2.42469	1.91019	3.34597	2.91059	3.19985	3.16922	3.9085	2.95654	4.68254	4.50498	4.30106	4.48547	3.09552	4.07336	4.06499	3.22919	4.29728	3.03671	2.57624	4.47441	4.87513	4.70717	4.12422	3.94746	3.17589	3.78059	3.5264	4.1362	2.51585	1.88285	2.21734	1.71367	0.00231722	0.00218579	0.00461812	0.0054757	0.00468165	0.00200401	0	0.00327869	0
AT1G09195	2.34975	2.52764	2.86875	4.12791	4.01186	4.02106	3.48814	4.5234	4.41596	4.69492	4.3704	4.66687	4.98172	6.29074	3.45708	5.45321	4.79357	6.27003	8.52287	7.11852	7.64877	5.76162	6.89548	6.29894	7.58353	6.64339	6.80149	6.0455	5.91939	6.32831	8.35362	4.45214	6.12994	5.72124	5.27329	5.73647	2.38508	2.75772	2.50074	0.0215741	0.0247723	0.0476021	0.0438056	0.0196629	0.0400802	0.0381862	0.042623	0.0454545
AT1G09200	148.067	122.308	124.758	166.58	186.26	212.345	227.607	171.695	162.225	180.462	142.989	183.691	196.24	187.761	234.375	272.112	242.1	255.25	243.787	212.71	222.265	208.096	229.526	235.666	222.791	196.375	181.224	214.387	159.465	190.648	152.981	169.761	130.303	134.035	133.23	135.427	141.598	173.151	184.64	0.049141	0.0236794	0.0625222	0.0485969	0.141386	0.0360721	0.026253	0.0327869	0.0555556
AT1G09210	107.756	101.622	97.5179	117.918	115.219	122.459	122.731	115.666	122.455	122.675	105.493	133.919	159.24	164.941	146.498	178.846	172.219	176.802	101.547	97.1772	97.8057	94.7137	93.2273	99.8799	83.4146	94.2342	98.8363	93.5226	89.7762	95.3415	104.366	95.0347	88.4039	92.6694	97.3495	93.1952	103.226	120.076	126.692	0.101878	0.0728597	0.186146	0.15332	0.228464	0.154309	0.102625	0.6	0.191919
AT1G09220	0.436743	0.242647	0.511444	0.871791	1.27035	0.760325	0.612153	0.905998	1.0569	1.22065	1.27936	0.820295	1.63965	1.52651	1.51001	2.22072	2.10364	1.60509	1.89933	1.65628	1.96969	0.729453	1.75024	1.31015	2.26313	1.74542	0.833646	1.94699	1.21767	1.47617	1.76198	1.138	1.8328	0.90053	0.632778	1.26773	0.5953	0.701055	1.30035	0.00327607	0.00255009	0.00781528	0.00205339	0.00280899	0	0.00477327	0.00327869	0.00505051
AT1G09230	14.2923	10.3136	17.4789	18.1549	18.214	20.6774	18.651	19.7395	15.76	14.6007	13.1451	11.6632	9.71383	9.51519	11.522	12.6106	10.163	9.05622	12.6882	14.7822	11.0279	15.7573	15.8003	15.0306	16.4837	16.7416	13.3411	13.0451	14.1071	12.4933	15.7406	14.0503	18.7038	14.9526	18.2083	13.7165	14.1909	12.7295	15.9943	0.0971634	0.0728597	0.169805	0.091718	0.0636704	0.0921844	0.143198	0.0819672	0.0808081
AT1G09240	5.08205	3.86203	4.20695	6.23292	9.44496	6.72704	10.0298	15.4641	8.05755	3.65706	5.29555	2.76481	1.43918	1.63337	2.42357	4.02416	3.23126	3.75691	0.640171	1.26875	0.319175	1.46347	2.15074	2.75991	2.21517	1.10305	1.38362	0.854472	1.25405	0.310966	2.78379	1.78621	2.01439	2.43903	1.77732	1.98982	8.98727	4.4752	6.66556	0.0135837	0.00437158	0.0486679	0.0109514	0.00468165	0.00400802	0.0143198	0.00655738	0.00505051
AT1G09245	0	0	0	0	0	0	0	0	0	0	0	0	0	0	0	0	0	0	0	0	0	0	0	0	0	0	0	0	0	0	0	0	0	0	0	0	0	0	0	NA	NA	NA	NA	NA	NA	NA	NA	NA
AT1G09250	13.3242	11.4644	14.6366	21.2688	21.8898	17.9616	16.1966	20.9419	17.1207	15.9944	14.2526	16.8979	13.1697	15.1116	13.4534	13.9445	14.039	10.9962	18.2348	21.4844	17.0375	13.7858	19.8465	17.4697	21.7741	19.9568	18.6195	23.6874	21.9387	19.2496	19.7021	18.3441	20.4815	26.2579	22.9608	22.4083	14.9069	19.0306	19.4143	0.0305234	0.0324226	0.0479574	0.0376454	0.0271536	0.0601202	0.0190931	0.00983607	0.0252525
AT1G09260	0	0	0	0	0	0	0	0	0	0	0	0	0	0	0	0	0	0	0	0	0	0	0	0	0	0	0	0	0	0	0	0	0	0	0	0	0	0	0	NA	NA	NA	NA	NA	NA	NA	NA	NA
AT1G09270	28.565	29.5385	27.959	28.8836	25.9854	23.5532	27.7837	28.0975	26.3093	30.6458	32.1574	26.7811	27.3883	27.9268	25.3866	29.1532	26.8031	31.584	37.3789	33.1535	31.6932	31.8856	32.613	30.1738	30.9815	29.8175	30.6695	25.8697	30.9409	24.6576	27.9823	26.2261	29.102	29.6937	24.2624	23.8935	31.3566	28.5497	28.0887	0.0525769	0.0437158	0.0888099	0.0862423	0.071161	0.0480962	0.0501193	0.0590164	0.0606061
AT1G09280	9.43416	7.92175	10.985	9.73686	10.1437	10.7782	9.40819	9.1609	10.8963	10.6269	9.14029	8.45697	8.9804	8.80569	9.94604	10.7089	9.94024	10.6872	15.7957	12.8714	14.5142	13.8769	14.4104	12.6942	14.8477	14.5457	14.6499	14.741	13.1117	12.7458	17.4085	13.2852	17.1156	16.6894	15.4395	12.8776	8.50277	9.25357	9.99876	0.0214143	0.0167577	0.0415631	0.0260096	0.0346442	0.0200401	0.0286396	0.0327869	0.020202
AT1G09290	11.381	9.91097	10.7842	7.94571	10.5094	10.693	10.0393	10.3836	9.77618	9.63159	8.90725	10.8511	8.75204	14.8792	10.9136	13.0672	12.2661	10.3369	12.9063	11.8459	13.7135	17.7027	14.4196	15.5067	14.1331	13.3673	12.2413	12.5388	14.4687	11.3053	9.30275	9.88054	12.7605	13.256	10.309	11.4222	10.0507	10.738	12.1315	0.00958849	0.00983607	0.0209591	0.0143737	0.0168539	0.012024	0.0190931	0.00655738	0.010101
AT1G09300	7.80864	5.43787	7.25494	8.60739	6.80173	6.05554	5.97996	6.05516	5.85638	7.40703	6.33787	6.61801	6.6425	7.51871	8.77618	9.0397	10.0634	10.1687	6.99381	7.63131	7.83586	11.9642	9.12711	8.95894	10.7821	11.1932	9.4066	8.68471	10.1598	8.62677	7.82148	6.23159	6.75872	7.51815	6.80686	5.93923	6.15741	8.17416	7.73375	0.0135837	0.0160291	0.0269982	0.0308008	0.0177903	0.0380762	0.00238663	0.042623	0.0252525
AT1G09310	1282.8	1317.96	1356.19	1536.58	1436.31	1568.81	1504.77	1554.3	1480.37	1364.71	1604.92	1447.11	1490.39	1336.62	1545.6	1414.52	1392.31	1286.89	881.713	922.82	889.549	1140.21	905.58	917.369	1025.15	1137.53	1108.79	973.961	1173.54	1221.29	921.506	985.375	938.32	910.349	802.151	885.113	1444.82	1280.21	1273.73	0.234998	0.173042	0.241208	0.24846	0.318352	0.308617	0.0883055	0.160656	0.181818
AT1G09320	3.29075	3.47843	3.67575	3.60132	4.24449	3.94851	4.08416	4.41095	4.4718	6.27301	6.44726	5.52461	5.37733	5.89841	4.90111	5.98719	5.76101	6.51212	5.48662	5.98674	6.33163	6.42638	6.27257	7.2645	5.67609	5.16947	5.22711	5.43076	4.9403	6.76767	4.88491	5.70344	5.3022	5.42822	4.56978	5.38543	3.68323	3.72345	4.11508	0.0115062	0.00910747	0.0273535	0.026694	0.0187266	0.0200401	0.0143198	0.0196721	0.010101
AT1G09330	24.6816	27.6194	31.6299	30.1689	31.9315	36.8878	29.5722	31.731	31.5547	36.2916	38.5734	37.0421	38.2448	40.421	35.0196	39.2997	39.131	42.5551	49.7598	51.4164	52.5869	39.279	42.1849	42.2394	40.3103	39.7346	41.1521	35.1954	39.0812	36.0843	37.2622	38.0982	33.0104	29.7668	34.4782	32.8397	30.5477	30.0877	28.3894	0.0223732	0.0149362	0.0408526	0.0410678	0.0561798	0.0180361	0.0119332	0.0360656	0.030303
AT1G09340	1265.42	1284.62	1156.56	1095.51	1034.48	968.523	964.306	887.998	882.554	720.67	758.653	733.065	705.714	747.613	747.148	835.404	899.46	932.074	961.996	971.228	965.802	1118.06	1279.58	1245.1	1431.74	1242.8	1297.73	1243.12	1426.98	1184.08	1127.91	1255.18	1285.45	1084.27	971.864	1082.31	1273.61	1181.14	1154.13	0.382022	0.220036	0.37762	0.279261	0.284644	0.272545	0.293556	0.252459	0.252525
AT1G09350	1.92203	2.49164	3.9144	7.00597	9.10794	7.23041	12.663	9.70782	16.2793	27.1396	59.6137	22.4133	5.58182	7.69153	3.85235	0.383793	0.0880492	0.0895761	0	0	0	0	0.195353	0.0974882	0	0.116889	0.101506	0	0.108729	0.0988581	1.37665	0.4483	0.426926	1.72308	1.2713	1.79785	2.59134	3.41447	3.48333	0.00119856	0.000728597	0.00390764	0.000684463	0.0093633	0.00400802	0	0	0
AT1G09360	0	0	0	0	0	0	0	0	0	0	0	0	0	0	0	0	0	0	0	0	0	0	0	0	0	0	0	0	0	0	0	0	0	0	0	0	0	0	0	NA	NA	NA	NA	NA	NA	NA	NA	NA
AT1G09370	0	0.350094	0	0.343045	0	0	0.294408	0.301659	0.326767	0.352234	0	0	0	0.314639	0	0.620146	1.13818	0.28948	0	0.651738	0	0	0	0	0	0	0.328036	0	0	0	0	0.289752	0	0	0	0.322782	0.32209	0.551723	0	NA	NA	NA	NA	NA	NA	NA	NA	NA
AT1G09380	0.0672683	0.0872039	0	0	0	0	0	0.0751392	0	0	0	0	0	0	0	0	0.0708767	0	0	0	0	0	0.0786264	0	0	0	0	0	0.175046	0.0795775	0	0	0	0.138702	0	0	0	0.0687135	0	NA	NA	NA	NA	NA	NA	NA	NA	NA
AT1G09390	10.1606	10.5583	12.9372	15.2625	13.1351	14.1508	20.483	17.2043	16.4897	12.6212	14.0986	14.4188	7.59381	6.57657	7.80658	4.99972	5.52274	6.74221	8.24823	8.85467	9.49765	7.00362	10.2738	8.56069	11.4342	9.92595	10.3828	11.7957	11.2265	10.9705	15.0871	11.4206	14.2131	18.2068	14.2305	16.0958	10.964	8.89617	10.5041	0.0220535	0.0287796	0.0493783	0.0355921	0.0365169	0.0480962	0.0286396	0.00983607	0.030303
AT1G09400	0.0936829	0.242894	0.548534	0.357005	0.673222	0.342495	0.612775	0.313934	0.340064	0.122189	0.101105	0.246339	0.205165	1.09148	0.215935	0.215127	0	0	0.342228	0.113043	0.227503	0.469411	0.328503	0	0.205948	0.131039	0.568973	0	0	0.110826	0.220471	0.301542	0.358957	0.193167	0.190027	0.55986	0	0.191391	0.488127	0.00103875	0.00255009	0.00319716	0.00205339	0	0.00400802	0	0.00983607	0
AT1G09410	0.431898	0.559896	0.730559	0.609581	0.287379	0.350883	0.209261	0.750452	0.522588	1.06404	1.0876	0.883303	1.15605	0.950476	0.995509	1.21218	1.06182	0.977355	1.05183	0.752776	1.28191	1.52287	1.00965	1.51155	0.84397	1.27536	1.22411	1.77832	1.06145	0.79478	1.07289	0.772319	1.04195	0.890541	0.632712	0.573572	0.629578	0.539217	0.55009	0.00399521	0.00837887	0.00994671	0.00752909	0.00468165	0.0200401	0.0071599	0.0131148	0
AT1G09415	16.1562	16.7554	15.3722	16.418	25.3971	25.595	22.2362	27.2955	21.2592	24.4965	24.8465	27.3482	39.5836	27.9995	31.6535	28.7525	29.3644	25.3276	45.74	47.7626	46.8359	43.5121	35.6438	34.1615	39.0688	43.5022	39.7398	43.7208	30.743	41.3309	45.3883	40.5189	35.595	37.2687	44.2412	33.793	15.8968	25.3738	19.1511	0.0184579	0.00619308	0.0262877	0.0212183	0.0168539	0.0180361	0.0357995	0.0196721	0.00505051
AT1G09420	5.69351	4.69347	4.29033	5.53858	5.84494	5.55673	5.75138	6.46064	6.88442	5.4029	4.23608	4.99036	5.22661	6.31749	5.86976	6.53709	4.69537	5.27954	6.07866	5.01627	7.29723	8.07542	6.62475	7.07661	6.90387	5.30922	6.667	7.84881	5.76165	6.14734	6.83495	7.395	6.01709	7.22542	6.87278	5.92996	4.20361	5.52327	5.48631	0.00679185	0.00546448	0.0170515	0.0116359	0.0262172	0.00801603	0.0143198	0.00983607	0.0151515
AT1G09421	0	1.33377	0.907819	1.51933	0	2.29275	0.939026	0	1.95384	2.18969	0.61166	0	1.26929	0	1.31097	0	0.385777	0	0.492799	0	0	0	2.96862	1.47234	0	0	1.78353	3.07514	0	0	1.07814	1.27217	1.26781	1.88797	0.546922	1.33301	0	0.633938	0.411687	NA	NA	NA	NA	NA	NA	NA	NA	NA
AT1G09430	30.0038	31.102	30.4641	28.2633	27.7928	22.527	30.1975	35.0835	34.8083	36.3486	42.083	41.2204	40.9138	44.2522	41.896	40.6424	42.6246	39.6899	59.1129	56.2725	55.4654	42.6052	46.1031	45.0965	36.6851	41.968	41.7002	39.4506	35.1634	37.1558	38.8753	37.7377	40.1151	42.2864	38.0658	35.8613	28.3461	28.697	27.5777	0.0525769	0.0473588	0.0870337	0.0896646	0.0702247	0.108216	0.0668258	0.0491803	0.0656566
AT1G09440	9.97535	10.0199	10.057	8.5594	8.9408	7.56747	9.57839	7.084	6.95423	6.28992	7.34345	6.68782	6.43806	8.3894	7.53737	6.068	6.82135	7.36451	12.0664	12.4354	12.2727	11.0337	11.8913	9.40222	9.07672	10.0721	9.95026	10.823	12.7211	10.394	10.8828	10.0648	10.3781	12.3274	10.318	9.79089	8.98202	8.975	8.67409	0.00990811	0.0495446	0.0387211	0.0595483	0.0187266	0.0541082	0.0071599	0.0229508	0.0656566
AT1G09450	3.39817	2.83194	3.752	3.26825	4.36068	3.66784	3.54577	2.92817	3.87676	5.19196	3.14347	3.63801	3.02995	3.73288	3.69253	3.79018	3.58045	3.85068	3.42853	3.57322	3.41878	4.78377	4.82307	3.85101	2.61463	4.6853	4.59942	3.31384	3.78974	3.33084	3.94146	3.07302	3.47212	2.95285	3.15101	3.48135	1.91064	3.02488	3.94588	0.00367559	0.00218579	0.00568384	0.00410678	0.0149813	0.00200401	0.00238663	0.00655738	0.00505051
AT1G09460	2.07722	2.46843	4.76368	1.75908	2.69521	2.4259	2.2645	1.93356	0.733076	1.58042	1.86816	2.61724	2.8432	1.81509	2.39396	2.18625	1.36791	2.41216	6.63967	6.1618	4.41386	3.32485	4.65359	4.24073	2.66378	3.63191	4.41553	4.72658	4.05402	4.70988	5.90693	3.99307	4.20065	6.15693	4.56457	5.17239	1.75485	2.29867	3.33715	0.00167799	0.000728597	0.00603908	0.00136893	0.00655431	0.00200401	0.00238663	0.0196721	0.010101
AT1G09470	5.17157	6.82184	5.41865	8.87423	8.91063	7.96072	9.98985	7.49956	7.79443	9.58526	5.48337	9.06576	9.04072	6.76521	8.99249	10.7297	8.60367	9.53089	5.85541	8.10145	8.04206	10.3045	6.68108	7.51494	5.88393	7.99522	9.47781	8.13996	7.43703	6.01057	9.28814	7.69027	6.48928	7.57662	8.64967	6.83184	5.6269	6.85822	7.46925	0.00439473	0.00327869	0.0124334	0.0054757	0.0337079	0.01002	0.00238663	0	0.020202
AT1G09480	0.808696	1.4415	0.947018	1.16007	1.33179	0.615939	1.10201	1.69373	1.59007	1.45031	0.76367	0.930328	1.1069	0.824417	0.582504	0.812452	0.532548	0.758496	1.10783	1.0978	1.10468	0.675347	1.29971	1.17927	0.888901	0.848376	1.10509	0.197157	0.263049	1.07626	1.54632	1.19304	0.903762	0.729518	0.717658	0.72493	0.84394	0.413035	0.842729	0.00159808	0.00291439	0.0035524	0.0054757	0.00374532	0.00400802	0.00238663	0	0
AT1G09483	0	0	0	0	0	0	0	0	0	0	0	0	0	0	0	0	0	0	0	0	0	0	0	0	0	0	0	0	0	0	0	0	0	0	0	0	0	0	0	NA	NA	NA	NA	NA	NA	NA	NA	NA
AT1G09486	1.41934	2.15359	1.26667	0.891381	0.762161	1.16969	0.675005	1.19657	0.505111	1.15976	1.26368	1.60547	2.04143	1.53821	1.11321	1.10621	1.28341	1.9255	2.26743	1.59717	1.92416	1.32711	1.46266	1.17365	1.45121	1.11665	0.974693	0.843461	1.17924	0.729359	1.17544	2.68006	0.583227	0.859879	1.08671	1.37267	1.41329	1.95697	1.82746	0.00287655	0.00255009	0.0071048	0.0054757	0.00280899	0.00400802	0	0.00327869	0.010101
AT1G09490	27.0393	23.8764	24.0923	32.6004	27.4567	26.9815	28.3023	34.252	29.1608	31.4335	33.4107	31.4281	31.1098	35.0411	32.8558	34.9825	33.7541	34.9695	27.557	31.3267	27.0028	27.9804	27.7115	26.6294	26.3828	25.3513	27.251	20.2539	23.3264	24.6857	19.8279	20.8122	21.2714	21.9174	16.4937	16.8616	21.8497	22.6165	23.8893	0.0609668	0.0469945	0.0884547	0.0609172	0.0421348	0.0420842	0.100239	0.0491803	0.0353535
AT1G09500	1.06519	1.5064	1.36078	0.861041	1.15979	0.708038	2.00575	2.37965	1.17169	1.3893	1.4631	1.7824	0.636207	0.22564	0.446403	0.889463	2.24465	0.934191	1.29706	1.51901	2.70432	0.646941	0.905485	1.58154	0.638635	0.406346	0.352871	1.13319	0.377977	0.343664	0.91156	0.83117	0.618392	0.399334	0.196421	0.462959	0.346476	0.296747	0.504552	0.0109469	0.00327869	0.0138544	0.00616016	0.00374532	0	0.0143198	0.00327869	0.00505051
AT1G09510	0	0	0	0	0	0	0	0	0	0	0	0	0	0	0	0	0	0	0	0	0	0	0	0	0	0	0	0	0	0	0	0	0	0	0	0	0	0	0	NA	NA	NA	NA	NA	NA	NA	NA	NA
AT1G09520	14.4336	12.3862	15.1169	8.65073	12.2957	11.3958	12.189	11.808	13.4057	13.2574	13.054	11.0919	12.3544	12.7898	10.6601	13.7712	14.4582	11.4402	18.5657	12.3877	11.8482	12.2233	13.7817	14.348	12.8485	10.3789	12.3466	15.2649	12.167	15.1508	13.1565	11.3419	14.2804	14.8805	14.4324	14.3356	9.69826	13.2901	13.2403	0.0119057	0.00728597	0.016341	0.00821355	0.0215356	0.00601202	0.0119332	0.00327869	0
AT1G09530	5.97173	5.0931	5.76628	7.18639	5.77204	5.2984	5.368	7.02154	5.89463	7.03726	7.06671	6.95599	6.99791	5.18761	5.13154	5.59348	7.11997	6.45732	7.39923	6.00485	5.97888	6.12441	5.69424	5.62215	3.74263	4.54285	5.09034	4.49536	5.65697	4.3998	5.17769	4.60867	5.15165	5.34654	6.85344	5.25925	4.74817	5.67195	5.29504	0.017499	0.0193078	0.0330373	0.0232717	0.0205993	0.0280561	0.0119332	0.0196721	0.0252525
AT1G09540	0	0.183806	0.166038	0.270158	0	0.0863926	0.0772849	0.237565	0	0.0924647	0	0.0932068	0.077628	0.247788	0.0817031	0.732574	0.149392	0.303966	0.431627	0.427718	0.602559	0.236813	0.497181	0.248111	0.155849	0.297487	0.602788	0.414804	0.0922393	0.251597	0.667354	0.228188	0.0905452	0.292353	0	0.2542	0.422759	0.144833	0.22163	0.000159808	0	0.00035524	0	0	0	0	0	0.010101
AT1G09550	0	0	0	0	0	0	0	0	0	0	0	0	0	0	0	0	0	0	0	0	0	0	0	0	0	0	0	0	0	0	0	0	0	0	0	0	0	0	0	NA	NA	NA	NA	NA	NA	NA	NA	NA
AT1G09560	41.0254	45.9533	52.8323	30.701	27.3143	31.4167	23.5106	30.1813	25.6448	25.8652	29.6955	27.5394	32.5724	29.6028	28.9971	42.977	34.4764	39.8571	89.498	98.708	86.0831	58.9986	62.005	62.03	44.2768	53.3971	56.457	38.6778	50.4755	53.5177	52.5036	37.2349	42.7415	45.3624	38.4654	38.6647	39.9123	45.1986	46.1101	0.0125449	0.0153005	0.0209591	0.0314853	0.0299625	0.0160321	0.00954654	0	0.00505051
AT1G09570	15.9572	14.043	14.4977	20.4954	20.4489	16.1689	22.0146	19.638	24.4342	24.8826	22.4782	20.9131	15.8342	17.4386	15.3789	14.564	15.3965	18.2197	32.1891	30.7344	29.51	23.4741	25.0566	24.4755	19.4361	23.4203	23.882	21.7214	26.3073	21.7883	28.6278	24.0889	30.8788	39.6505	28.8428	30.14	14.7351	15.2894	15.7828	0.0803036	0.0848816	0.21421	0.0965092	0.0833333	0.150301	0.0811456	0.0819672	0.116162
AT1G09575	0.869688	2.63067	2.60268	1.71847	2.43045	1.88414	1.68551	1.18733	1.98769	2.39467	1.98147	1.77866	1.48137	1.351	2.0046	1.99709	1.3236	3.10743	5.17735	3.61465	4.57596	4.0349	2.48486	3.60737	3.61134	3.24395	2.23016	4.52323	5.15485	3.54375	3.97971	4.04345	3.94941	7.27255	5.29223	5.89034	1.95924	2.27029	1.51048	0.00559329	0.0102004	0.0220249	0.0116359	0.0121723	0.0240481	0.00954654	0	0
AT1G09580	10.2039	6.61397	8.06572	11.1794	11.3046	10.4141	11.8191	15.1021	12.8095	17.135	11.9759	12.7448	15.2236	13.0771	12.2008	16.695	12.364	9.5705	15.2208	12.6204	10.8411	13.8472	10.1378	11.755	11.6365	12.6671	11.31	10.1995	9.95724	9.50598	10.3559	9.44262	9.28565	9.46786	9.96073	8.38472	8.21464	6.90533	10.7662	0.00799041	0.00291439	0.0124334	0.00889802	0.0187266	0.0160321	0.0119332	0.00327869	0.0151515
AT1G09590	418.144	432.16	393.212	326.428	367.534	455.012	289.132	304.354	312.163	321.889	266.336	324.152	375.913	367.487	395.446	447.085	417.527	392.888	407.654	385.783	386.23	496.266	477.378	457.781	464.478	441.86	387.757	482.089	412.081	445.977	396.859	468.389	386.817	401.014	496.582	413.58	427.064	451.779	478.075	0.12473	0.0579235	0.150977	0.110198	0.265918	0.0861723	0.0548926	0.0983607	0.0757576
AT1G09600	1.32504	1.10425	0.942091	1.14213	1.13357	1.32639	1.28974	0.84576	0.629857	1.41961	0.817152	1.0577	0.984551	1.10269	0.654464	1.5757	1.5457	1.87686	0.864363	0.913638	0.517143	1.02751	0.663759	0.938511	0.780244	1.25767	0.977196	1.10756	0.492575	0.895717	1.28074	1.57398	0.60441	1.17091	0.767918	0.848422	1.07237	1.40185	1.62737	0.00239712	0.00400729	0.0071048	0.0102669	0.00842697	0.00400802	0.00477327	0.00655738	0
AT1G09610	1.31423	0.730166	0.659582	0.715465	0.787027	0.45759	0.921037	1.04858	1.13586	0.489752	0.303933	1.23421	0.719543	0.32811	0.973691	0.754479	0.989095	0.704373	1.14309	0.679641	0.911867	2.19505	1.53614	0.876101	0.619105	1.57568	1.36832	1.09853	2.19851	1.33262	1.21506	1.41007	0.599481	1.83883	0.95207	0.897603	1.1196	0.958907	1.27172	0.000159808	0	0.00071048	0.000684463	0	0	0	0	0
AT1G09620	52.8584	50.8586	51.4553	53.0905	44.5132	35.8887	46.4471	39.0603	43.9887	52.4998	46.2635	48.6916	44.6772	53.1432	42.9231	49.7293	49.1627	60.1921	66.5622	59.3636	64.4357	73.7818	67.5308	66.7902	61.0044	67.4972	61.1879	55.5	69.1485	56.0333	61.4901	63.0267	72.455	80.9741	55.3332	51.1111	52.3117	45.9524	47.942	0.11682	0.0819672	0.19254	0.125257	0.172285	0.0981964	0.109785	0.131148	0.136364
AT1G09625	0	0	0	0	0	0	0	0	0	0	0	0	0	0	0	0	0	0	0	0	0	0	0	0	0	0	0	0	0	0	0	0	0	0	0	0	0	0	0	NA	NA	NA	NA	NA	NA	NA	NA	NA
AT1G09630	19.6891	23.5857	16.1981	22.4776	24.7756	27.7903	27.3058	27.8391	26.9899	30.8812	27.1664	29.6545	29.6103	32.9571	32.0264	36.0557	32.5623	32.5926	40.0596	47.2153	40.7023	38.9209	35.103	35.7622	33.8325	37.65	35.2685	29.8945	28.8603	30.8103	27.567	25.8044	27.057	22.0974	21.6117	25.0223	22.1449	18.8392	21.6864	0.0110268	0.00655738	0.0206039	0.0150582	0.0318352	0.0180361	0.0119332	0.00655738	0
AT1G09640	165.428	169.499	176.695	148.202	139.045	134.05	135.682	134.769	132.442	156.913	143.911	152.634	169.391	174.181	162.221	185.765	177.22	173.366	185.489	191.399	186.363	211.923	204.758	196.622	185.957	205.808	186.574	172.97	189.788	191.74	181.649	174.767	181.807	185.184	173.219	156.413	159.45	153.623	174.735	0.118897	0.0867031	0.203908	0.149897	0.264045	0.126253	0.0811456	0.15082	0.161616
AT1G09645	16.1825	15.5716	16.6061	19.9203	20.181	17.8908	18.0053	21.244	20.388	24.1529	22.866	25.8821	23.5656	20.6032	21.3418	23.752	24.2576	20.2075	34.738	44.0862	35.0443	25.9137	27.2999	27.6365	29.5236	28.936	30.5994	27.0066	24.094	28.6169	23.3606	22.0164	23.0123	23.9074	22.1651	24.3267	20.0962	20.1089	19.4713	0.0131842	0.00910747	0.0358792	0.0164271	0.0243446	0.0180361	0.0143198	0.00983607	0
AT1G09650	0.360009	0.560042	0.0843172	0	0.344945	0.789692	0.313974	0.24128	0.696966	0.469553	0.621649	0.473321	0.473051	0.419437	0.746826	0.49602	0.303457	0.231539	0.526052	0.173763	0.524556	0.601291	0.589114	0.25199	0.316571	0.805703	0.437295	0.56172	0.655771	0.425886	0.762514	0.38626	0.82765	0.593849	0.438146	0.258175	0.42937	0.809036	0.225096	0.000559329	0	0.00106572	0	0.00280899	0	0	0.00327869	0.00505051
AT1G09660	34.03	34.0661	33.6778	31.3124	31.3806	32.3069	26.7884	30.9982	26.3562	34.1732	28.8621	33.0206	40.6581	41.3634	44.2218	46.3703	39.0408	40.9642	39.8331	35.0762	36.3314	53.73	51.5547	46.7528	51.123	53.2379	47.3617	48.6822	44.0748	43.3749	42.6879	38.9233	43.9583	38.9197	40.331	39.9323	30.3242	36.1864	37.5623	0.0569716	0.0382514	0.104085	0.063655	0.0674157	0.0681363	0.052506	0.0459016	0.0606061
AT1G09665	0	0.399272	0	0	0	0	0	0	0	0	0	0	0	0	0	0	0	0	0	0	0	0	0.359999	0	0	0.430809	0	0	0	0	0	0	0	0	0	0	0	0	0	NA	NA	NA	NA	NA	NA	NA	NA	NA
AT1G09680	1.02008	0.661194	0.995462	0.791855	1.28962	0.828731	1.79163	1.83575	1.1657	1.84787	2.20179	2.08623	2.17191	2.64103	2.48186	2.47257	2.26902	2.36911	2.8983	2.325	2.75244	2.36631	1.45727	2.11558	2.24249	2.5366	1.65209	1.98953	1.6959	1.67602	2.06721	2.18892	1.51999	1.57749	1.49437	1.89657	0.946251	1.15777	1.06301	0.00255693	0.00255009	0.00817052	0.00205339	0.00374532	0.00200401	0.00477327	0	0.00505051
AT1G09690	553.832	578.243	520.545	477.239	570.564	677.204	485.307	490.263	507.202	499.519	433.036	523.062	552.005	572.598	602.012	684.211	627.36	544.705	614.072	650.037	643.523	771.722	673.055	673.385	665.796	676.259	680.265	749.165	613.525	686.389	658.077	706.472	635.984	613.575	730.795	649.885	576.201	595.062	626.228	0.217978	0.106375	0.252575	0.193703	0.421348	0.156313	0.0906921	0.137705	0.181818
AT1G09700	10.3285	12.3471	11.1535	10.9987	9.4074	8.13982	9.30439	6.42478	9.27939	11.2126	10.6795	9.92023	10.0906	11.6011	12.1885	11.2907	10.0354	11.1375	13.1039	11.8659	15.0192	12.1891	13.0122	11.6162	12.1686	11.6787	11.2687	12.1831	12.0704	11.6331	10.6251	10.219	12.0067	12.051	10.4751	10.5707	10.1055	10.045	9.08742	0.0177387	0.0160291	0.0387211	0.0294319	0.0290262	0.0260521	0.00954654	0.0229508	0.020202
AT1G09710	6.87733	5.61799	5.90233	5.50487	6.14951	5.85517	4.0568	6.314	4.84467	6.14382	5.43955	5.63574	6.65381	5.54296	6.94882	7.67997	6.60104	6.46304	5.50646	4.09245	4.74725	4.87787	7.3228	6.86905	7.3523	5.86407	6.35114	7.71726	5.39338	6.68695	7.42735	6.57018	7.33986	7.28452	6.73612	5.5175	6.51693	5.34099	5.25234	0.0187775	0.0204007	0.0422735	0.026694	0.0224719	0.0260521	0.0119332	0.0163934	0.030303
AT1G09720	0	0	0	0	0	0	0	0	0	0	0	0	0	0	0	0	0.0374924	0	0	0	0.0432062	0	0	0	0	0	0	0	0	0.0420949	0	0	0	0	0	0	0	0	0	NA	NA	NA	NA	NA	NA	NA	NA	NA
AT1G09730	10.8359	8.95273	10.8958	9.57998	10.7285	9.04976	9.67074	10.1994	9.99945	11.5702	10.3846	12.8028	11.0426	11.5473	10.3568	12.8063	12.1783	12.916	14.3206	12.0989	11.8589	11.9207	12.6317	12.8433	11.1165	11.802	13.3376	13.5257	11.5044	10.2208	11.5264	11.316	10.961	12.5119	10.0519	10.2919	10.4077	10.9801	10.509	0.0738314	0.0644809	0.135702	0.128679	0.0926966	0.126253	0.0954654	0.095082	0.106061
AT1G09740	5.71989	6.30279	9.37754	9.62711	10.4473	8.53879	8.26216	10.8616	7.78608	6.3413	7.40766	6.20418	10.3344	4.99808	8.24008	7.55249	9.79343	8.12388	9.57689	9.31762	8.6815	11.703	12.0342	12.011	12.26	16.2015	16.6748	15.3394	15.8146	16.0706	14.6389	9.20547	13.1499	12.5311	13.0525	9.91301	8.86848	11.1013	12.0702	0.00743108	0.00327869	0.00959147	0.00410678	0.00842697	0.00601202	0.00477327	0.00655738	0
AT1G09750	103.643	108.82	115.036	159.053	169.803	134.36	218.258	199.689	216.795	248.672	222.988	239.956	181.934	201.824	202.028	167.612	157.12	176.38	173.043	190.091	179.687	235.01	250.951	256.31	253.903	286.114	248.461	239.002	234.685	221.122	168.318	156.842	168.026	160.554	142.84	136.009	140.178	162.216	151.221	0.129844	0.0703097	0.182238	0.0937714	0.189139	0.124248	0.0859189	0.118033	0.106061
AT1G09760	47.7643	45.2954	50.1665	45.2097	50.9744	50.8462	42.9532	43.2845	40.5906	52.4807	42.5224	39.4626	53.4211	46.9876	48.1933	51.427	54.6346	54.4863	52.8434	52.477	54.16	61.462	55.612	53.7702	53.0122	52.2526	49.5526	53.1036	49.6928	42.6532	49.4243	48.4555	45.813	45.6026	47.9713	44.9826	42.5588	45.2783	47.6439	0.0288454	0.0200364	0.0476021	0.028063	0.0627341	0.0300601	0.0214797	0.0295082	0.0252525
AT1G09770	32.3915	33.6976	41.0863	38.9643	36.6579	33.7288	37.7713	38.4759	37.8487	45.234	43.134	45.1101	37.6071	44.7998	37.8351	42.6419	40.6924	50.349	57.5239	56.7592	55.9293	51.4576	46.8734	48.1971	44.8197	50.7712	50.5518	45.5099	45.6056	48.7548	50.7141	46.6752	55.3472	54.292	48.765	43.464	35.9818	33.225	35.5091	0.10835	0.0998179	0.198934	0.169062	0.178839	0.142285	0.109785	0.203279	0.146465
AT1G09780	81.5472	82.5269	68.8499	80.8327	75.12	69.0257	87.7266	78.6513	76.9318	101.941	97.1221	95.3329	99.6607	118.886	110.596	120.31	128.826	132.617	187.135	187.907	181.312	227.301	208.615	220.135	191.37	204.128	186.542	144.464	189.946	154.949	138.933	160.732	155.404	133.761	111.237	118.748	106.176	95.3875	101.683	0.0628046	0.0298725	0.11119	0.0629706	0.117041	0.0581162	0.0310263	0.0786885	0.0454545
AT1G09790	0	0	0	0	0	0	0	0.082161	0	0	0	0	0	0	0	0	0	0	0	0	0	0	0	0	0	0	0	0	0	0.087014	0	0	0	0	0	0	0	0	0	NA	NA	NA	NA	NA	NA	NA	NA	NA
AT1G09794	5.36849	10.1716	7.73752	6.29481	5.93522	4.52922	4.95212	10.1482	4.99675	13.4654	8.46788	4.88646	10.8526	11.066	8.0908	11.3795	9.13738	11.0665	14.5828	15.4474	18.5527	8.96652	9.17109	14.9345	16.341	12.7079	10.5339	12.0814	9.13417	12.7017	12.1482	11.963	5.8018	11.4952	11.3083	15.7946	6.40281	7.17116	6.45509	0.00495406	0.00364299	0.00959147	0.0054757	0.00561798	0.00801603	0.0071599	0.00327869	0.00505051
AT1G09795	59.995	57.8328	47.0835	54.5367	61.3036	58.1997	73.7893	67.6398	72.9313	99.7738	101.65	105.263	118.143	127.985	112.902	135.52	138.657	134.615	149.771	136.855	138.817	144.934	137.39	140.143	126.357	126.464	118.995	122.468	114.451	105.964	106.881	111.334	110.831	84.9933	89.7103	87.2525	69.469	71.2123	69.2964	0.0579305	0.0357013	0.079929	0.0485969	0.0552434	0.0721443	0.0214797	0.0360656	0.0353535
AT1G09800	6.37149	5.18635	4.94527	4.23494	4.61416	5.14624	4.1191	4.30331	4.84078	5.31467	6.47649	6.5262	5.51652	5.78324	5.8915	7.65578	5.54236	7.06793	5.14223	4.20169	4.85773	10.023	7.53391	7.69223	7.41058	7.04682	5.03956	6.35787	7.61519	4.73278	4.96912	4.76937	4.92047	5.19391	6.08628	5.49014	4.68313	4.76777	5.48155	0.00559329	0.00546448	0.0117229	0.00889802	0.00655431	0.00801603	0.00477327	0.00655738	0.00505051
AT1G09810	11.336	10.9838	11.1537	8.61009	8.39819	8.26015	6.94343	7.70186	8.48433	10.4412	7.56747	8.14341	10.9413	10.6203	9.22597	12.7472	11.4515	12.8402	12.3806	9.87118	13.4806	16.7864	13.8647	10.8386	11.8822	13.4043	12.35	11.2826	11.7082	9.67755	11.0699	10.0937	13.5082	10.2412	10.1932	10.2665	12.1959	11.3408	13.7007	0.0171794	0.0142077	0.035524	0.0239562	0.0215356	0.0260521	0.0167064	0.0360656	0.0151515
AT1G09812	10.7765	8.25515	13.1934	6.84449	7.62686	6.5663	5.34006	3.8301	2.9635	7.02781	3.70055	3.2201	3.21826	3.42421	3.3872	7.31145	3.09671	6.30082	14.3153	8.86606	8.32685	3.27256	6.87061	7.4288	7.53793	5.48135	10.71	7.64298	5.09867	9.8511	8.64588	7.35785	5.63066	10.1002	11.4264	6.44018	8.76325	11.5084	14.2928	0.00143827	0.000728597	0.0053286	0.00136893	0.0149813	0.00400802	0.00238663	0.00655738	0.00505051
AT1G09815	34.91	33.2918	31.2482	31.0923	40.3698	40.0975	41.7758	40.3394	42.4832	39.2522	39.8411	38.5121	40.6431	38.3353	39.7707	42.3861	36.9941	45.8079	45.441	46.4821	45.799	54.286	44.3222	47.0454	43.8856	38.1665	49.2282	37.9568	31.5862	46.045	35.1762	37.6709	36.1311	29.3719	37.8476	40.0467	28.2359	31.7661	35.3338	0.00942869	0.00437158	0.017762	0.0054757	0.0290262	0.00801603	0.00477327	0.0163934	0.010101
AT1G09820	3.86894	3.71521	4.58663	3.64041	3.43245	3.085	2.96805	2.56097	3.52545	3.67562	2.62899	3.64232	3.24274	3.72851	3.35792	4.00345	4.57975	4.19837	3.78054	3.22759	4.52375	3.58997	3.90808	4.45776	3.51763	4.67678	3.65518	3.91266	4.16383	3.50331	3.82189	4.09981	4.39238	2.95461	3.14879	3.36828	2.84836	3.51294	3.78288	0.00846984	0.00546448	0.0149201	0.0054757	0.00842697	0.00400802	0.0071599	0.00983607	0.0151515
AT1G09830	38.6073	36.9927	36.5347	32.2775	31.8895	28.5674	23.7258	22.8231	27.174	28.2349	26.8611	24.9609	29.3453	32.8417	31.1526	33.8936	34.6406	38.5296	32.8446	31.4296	32.2592	41.8604	44.4495	44.904	47.3352	49.6302	42.677	44.592	43.2282	41.2211	36.3022	46.1423	41.695	37.8334	33.4613	35.2828	39.2112	36.9535	40.232	0.0163004	0.00910747	0.0248668	0.0150582	0.0290262	0.01002	0.0214797	0.00983607	0.0454545
AT1G09840	24.756	25.1405	28.356	26.7674	29.0014	24.4252	28.6415	26.261	29.3644	31.5823	30.9851	29.2006	31.2007	31.9352	30.7784	34.7059	30.2506	32.0526	41.9523	34.6437	35.7159	34.1097	34.0648	33.4935	30.3671	32.8849	34.874	28.6319	28.7565	31.7853	31.9986	27.8399	26.0144	27.4772	23.6242	26.2222	28.3627	26.0626	26.8704	0.0329205	0.0236794	0.0635879	0.0376454	0.0308989	0.0340681	0.0238663	0.0360656	0.0353535
AT1G09850	8.70346	10.4532	10.1921	14.7951	13.0301	13.2579	17.581	18.6573	17.8098	24.8737	19.1313	19.6885	25.1571	26.8416	29.2804	30.9342	31.5568	29.0856	27.7419	28.3402	24.788	29.5008	28.275	26.5034	27.2931	24.8851	25.8079	23.9646	27.6441	22.3334	18.2987	17.4403	19.4532	12.1399	12.0074	12.9267	10.2277	9.47879	10.937	0.0115861	0.0116576	0.0198934	0.0143737	0.0187266	0.0140281	0.0119332	0.0262295	0.0151515
AT1G09860	0.252302	0.109025	0	0	0.100727	0.204975	0	0.187882	0.203521	0	0.0907636	0	0.276271	0.0979836	0	0.289685	0.177224	0.360595	0	0	0.204233	0	0.098301	0.196223	0.55465	0	0.102155	0	0	0.09949	0	0	0.107414	0	0	0	0.100304	0.0859076	0.0876399	NA	NA	NA	NA	NA	NA	NA	NA	NA
AT1G09870	12.3814	13.9745	13.345	15.884	14.4602	15.914	16.7881	16.3071	19.3042	20.1659	18.0158	16.0354	17.4697	18.803	16.1151	19.8739	20.2498	18.554	18.827	20.2174	17.6515	17.1815	17.4959	19.7617	18.1458	18.2663	19.4539	17.0599	16.2697	18.0719	18.6281	12.9537	18.6458	17.3372	16.1182	14.8721	12.6363	15.416	15.0849	0.0161406	0.017122	0.0333925	0.0246407	0.0477528	0.0260521	0.0190931	0.042623	0.0252525
AT1G09880	0.488399	0.562792	0.381291	0.55146	0.194984	0.396785	0.414114	0.363697	0.45963	0.637009	0.351395	0.285387	0.475374	0.252898	0.375247	0.124614	0.285888	0.639859	0.396476	0.392886	0.46124	0.453183	0.380576	0.569763	0.238594	0.303622	0.527331	0.529198	0.776669	0.577769	0.574694	0.232894	0.346548	0.391627	0.275186	0.389164	0.38833	0.388027	0.1131	0	0.000364299	0.00071048	0.000684463	0	0	0	0	0.010101
AT1G09890	1.46261	1.47472	2.02996	2.13314	1.36248	0.726156	2.12597	1.27069	0.917638	0.989155	1.81234	1.13953	1.30497	1.07292	1.49834	0.995152	0.741996	1.50973	0.989441	0.980482	1.24973	1.62858	1.64625	1.3271	0.476346	1.28812	1.4476	1.47914	2.60782	1.40983	1.2111	1.27866	2.1448	2.17807	1.26362	0.971193	1.7444	1.2727	1.41126	0.00175789	0.0010929	0.00568384	0.00136893	0	0	0	0.00655738	0.040404
AT1G09900	19.2479	20.6192	21.7978	19.6916	18.0836	17.276	17.4023	14.6767	19.1756	22.6243	20.9594	19.3206	21.0133	21.5524	18.3307	22.6291	21.2519	21.3116	22.9466	17.7321	23.0213	33.3994	29.9747	26.9588	27.618	29.2608	24.71	23.0413	25.8683	23.5199	22.6488	25.8452	27.3805	21.1509	22.3267	18.0463	20.1383	21.6629	20.178	0.0147024	0.0120219	0.0319716	0.0171116	0.0215356	0.00601202	0.0071599	0.00983607	0.00505051
AT1G09910	6.06393	4.39984	5.19336	6.49561	7.15435	5.79105	7.59731	7.1273	6.57066	9.03051	8.59556	8.56751	9.0185	8.59391	8.18809	9.61226	7.915	9.16792	10.5249	11.1951	9.50588	8.54082	10.2325	8.81628	9.10266	9.55803	9.34458	7.41387	10.0094	10.225	10.7563	7.91414	10.2302	10.2173	8.21536	9.46535	5.50513	4.34519	4.90439	0.0147024	0.0145719	0.0330373	0.0253251	0.0140449	0.0260521	0.0190931	0.0262295	0.010101
AT1G09920	25.8667	31.3592	29.7301	20.9922	27.3948	27.4358	30.0265	31.4349	32.0227	36.0804	34.378	28.1827	36.4541	27.2067	28.7068	31.2117	30.0302	25.9298	28.8726	28.3222	30.8262	31.0021	29.3944	31.8524	32.381	29.146	29.8197	28.0276	23.3717	34.9916	26.4915	25.6971	23.7072	22.5934	24.898	24.3324	25.4229	26.9117	23.5859	0.0321215	0.035337	0.0550622	0.0657084	0.0346442	0.0460922	0.0477327	0.0327869	0.0353535
AT1G09930	0.0918149	0	0.0537596	0.0583143	0	0.0559442	0	0.102558	0.111094	0	0	0.0603567	0	0	0.0529074	0.0527093	0	0	0	0	0	0	0	0.107111	0	0	0.0557628	0.179073	0	0	0.0540188	0	0	0	0	0	0	0	0.0478394	NA	NA	NA	NA	NA	NA	NA	NA	NA
AT1G09932	2.37142	4.73942	3.58701	2.00821	1.77515	0.963297	1.72349	2.20742	1.91292	1.93313	1.59956	1.429	1.73114	1.26632	2.16364	2.15554	0.312329	1.27098	5.05337	2.02689	2.27955	2.97058	5.54367	5.07189	2.06357	3.59346	5.76104	2.11986	1.79985	3.74048	2.9067	1.80224	0.883399	2.13924	2.30489	2.36199	2.71047	1.31212	2.88309	0.00287655	0.000728597	0.0120782	0.0054757	0.00280899	0.00601202	0.0811456	0.0131148	0.010101
AT1G09935	0	0	0	0	0	0	0	0	0	0	0	0	0	0	0	0	0	0	0	0	0	0	0	0	0	0	0	0	0	0.219198	0	0	0	0	0	0	0	0	0	NA	NA	NA	NA	NA	NA	NA	NA	NA
AT1G09940	6.20347	3.92746	5.18091	7.02482	7.83305	6.97371	8.7549	8.27222	8.08795	10.9135	10.2241	8.85148	10.8474	13.6706	12.4144	11.3741	12.7685	11.7528	18.8554	21.1217	17.2252	13.3329	15.2325	13.0714	11.7345	14.3274	13.5517	12.0053	14.3282	13.1981	18.4469	13.7244	19.47	16.5094	15.1193	14.5992	6.65305	5.10996	5.61262	0.019177	0.0167577	0.0373002	0.0554415	0.0187266	0.0180361	0.0214797	0.0327869	0.00505051
AT1G09950	0.22244	0.288363	0.130244	0	0.133208	0.135536	1.09123	0.248468	0.538297	0.290125	0.120032	0	0.487144	0.518319	0.256358	0.638496	0.117186	0.238437	0.270862	0.134204	0.270091	0.185761	0.519998	0.259497	0	0.622279	0.40529	0	0.144709	0.263144	0.261743	0.23866	0.284102	0.114664	0.1128	0.132933	0.397945	0.11361	1.15901	0.000239712	0	0.00106572	0.00136893	0	0.00200401	0	0	0
AT1G09960	3.89114	3.36288	2.85553	3.36107	3.35549	3.03479	2.71485	3.76691	3.45268	3.99244	3.02358	3.68343	4.3176	5.19837	4.12571	6.31431	4.59185	5.56129	5.4331	6.94899	6.36259	5.37253	7.09512	5.0841	3.70678	7.32957	8.12955	5.56538	5.06277	6.93544	5.43335	5.78916	4.5722	4.86743	5.52495	4.7748	3.15576	3.65676	3.29798	0.00151818	0	0.00639432	0.000684463	0.0168539	0	0	0.00327869	0
AT1G09970	28.0616	29.4153	25.7944	18.1677	20.7076	18.2382	14.9997	24.739	20.774	24.3214	21.0365	21.3826	28.1172	27.28	29.5237	36.6885	32.5554	37.1305	69.4057	60.1846	69.0251	39.4101	56.606	48.2599	36.483	36.6345	50.6889	34.2506	34.548	34.7314	31.4931	27.9387	32.5647	31.2013	25.2775	25.5697	28.6458	27.185	29.9028	0.0431482	0.0612022	0.115453	0.161533	0.0664794	0.0681363	0.145585	0.0393443	0.0858586
AT1G09980	14.5291	11.6559	13.9538	15.057	14.1224	13.5351	11.4977	12.3022	14.1543	13.8372	15.9824	14.5209	15.3643	16.2025	13.3741	17.5034	17.5703	16.8412	17.5782	19.8967	19.8325	18.0831	20.9824	19.9257	16.5514	16.7107	17.9505	16.6261	16.3941	14.9795	14.8631	14.1532	16.4904	13.728	12.1481	11.8249	13.5065	14.3963	13.1304	0.060807	0.0568306	0.112256	0.0924025	0.0786517	0.0961924	0.0859189	0.0983607	0.0505051
AT1G09995	3.68361	4.77529	4.31367	3.34224	4.41185	4.48896	4.01572	4.50649	4.83338	2.97419	3.02891	3.68992	3.45733	5.31351	7.68196	5.43779	5.72941	5.64073	6.6214	6.98477	7.88049	7.03133	6.56089	5.11581	4.04894	7.60603	2.98294	4.10537	6.39034	3.94265	5.57289	5.08142	4.25666	5.60608	6.40444	4.6124	4.18411	4.97536	5.66655	0.00567319	0.00874317	0.0152753	0.0136893	0.0093633	0.0220441	0.00954654	0.0163934	0
AT1G10000	1.93738	1.17206	1.66376	1.96878	2.3204	1.57397	0.844822	1.29844	0.781399	0.842298	0.557566	1.35849	0.707144	1.20384	1.19083	0.444887	1.49696	1.79981	2.67367	1.09095	2.19558	1.07861	1.3587	1.35608	1.56165	2.16794	0.94132	1.51144	1.17634	1.06955	1.5198	1.94008	1.64962	1.06526	0.916951	2.31561	1.23235	0.395801	1.61513	0.000799041	0.00327869	0.00426288	0.00342231	0.00187266	0.00400802	0	0	0
AT1G10010	0	0	0	0.0951819	0	0	0	0	0	0	0.0808675	0	0	0	0	0	0	0	0.0912422	0	0	0.125151	0	0	0	0	0	0	0	0	0	0	0	0	0	0	0	0	0.0780844	NA	NA	NA	NA	NA	NA	NA	NA	NA
AT1G10020	17.4127	20.4905	17.5387	11.1251	13.2206	10.2309	9.32181	12.3879	8.1517	9.53052	6.82336	11.9917	10.3279	9.66051	9.43664	11.4839	12.5588	13.1654	21.771	24.3254	23.6598	19.2155	22.9575	22.9736	23.7537	24.936	23.7947	26.1784	26.971	20.8442	27.502	24.9655	30.5794	30.2403	32.7971	35.3681	26.2066	25.4097	24.0859	0.0378746	0.0276867	0.0596803	0.0561259	0.0393258	0.0460922	0.0310263	0.0196721	0.030303
AT1G10030	15.4048	13.6061	16.4538	17.4178	20.275	19.5979	17.7164	16.0727	17.8202	17.6635	17.356	14.0216	20.9463	18.9339	12.2911	21.1858	19.7985	25.0411	24.736	16.9542	15.6216	29.6876	19.391	21.5259	19.3516	26.0465	17.8894	22.4512	21.1445	18.2237	18.7243	17.9811	18.8103	23.2118	22.4911	21.6495	18.1709	20.2317	21.8745	0.0131842	0.00765027	0.0220249	0.00752909	0.0224719	0.00200401	0.00238663	0.00655738	0.010101
AT1G10040	1.48333	1.28196	0.868524	1.33465	1.33244	1.73232	1.07805	1.1046	0.897403	1.69285	2.33457	1.54392	1.82728	1.94422	1.56705	4.47067	2.4746	2.58376	2.10727	2.31192	2.02623	3.09685	3.10638	3.02828	2.03806	2.42062	2.17714	2.29033	0.723738	1.75476	2.18178	1.85675	1.10514	1.14695	2.06855	1.47743	1.40055	0.947001	1.35254	0.0019177	0.00182149	0.00497336	0.0102669	0.00468165	0.00400802	0.00238663	0	0.010101
AT1G10050	2.40024	3.07219	3.77143	3.66643	3.56616	2.3326	2.91474	3.59741	3.0513	2.73431	4.19711	3.59512	3.1273	4.81416	3.67664	3.90706	4.03359	4.20124	3.92164	3.73948	3.32022	3.14623	3.48026	2.33933	3.07244	2.37989	3.50601	3.19991	2.60905	2.91134	2.35957	2.08629	2.01786	2.88176	1.81804	2.06991	2.35537	2.94838	3.10282	0.0222133	0.0262295	0.0412078	0.054757	0.0280899	0.0380762	0.0572792	0.0295082	0.030303
AT1G10060	6.62381	5.25215	6.09998	10.0477	8.31843	6.73971	13.4605	12.1399	15.4847	14.1752	17.4203	13.8662	15.3512	17.3825	16.7499	11.2971	11.4512	12.2012	9.39693	9.00144	10.6196	7.30384	9.69658	8.85263	10.2496	8.27562	8.98318	7.90183	9.20396	6.92296	4.54029	5.03687	7.47434	6.4311	4.04377	5.45731	6.13591	6.10922	7.70675	0.00543348	0.00947177	0.0113677	0.0150582	0.00655431	0.012024	0.00477327	0	0.00505051
AT1G10070	0.829642	2.31649	1.41995	0.729596	0.993659	1.16657	0.487007	1.78215	0.463316	0.6659	2.20399	1.34249	0.559051	0.371767	0.294199	1.09911	0.33621	0.34204	5.51747	2.38722	11.7784	1.70545	3.28215	4.69038	0.982073	1.69607	1.70542	1.99152	0.498207	1.35894	2.55322	0.410833	1.54868	1.1843	0.970874	0.762776	0.685028	0.717087	1.26358	0.00311626	0.00327869	0.00817052	0.00684463	0.00842697	0.00601202	0.0119332	0	0.00505051
AT1G10090	4.58583	3.25868	5.52932	11.0894	9.84569	8.40335	14.8497	16.7711	15.5366	22.9501	32.1511	20.2314	21.425	22.242	18.2433	16.1859	15.7482	17.8783	11.5818	9.7144	12.5388	10.7798	11.5938	12.5225	9.37187	10.0731	9.69647	8.94406	11.0935	10.3275	7.11486	7.07054	8.76388	5.18309	3.65186	4.26308	5.26679	5.06604	4.53103	0.03332	0.0433515	0.0689165	0.0944559	0.0327715	0.0861723	0.052506	0.0196721	0.020202
AT1G10095	2.61995	2.13184	2.85106	2.68299	2.86703	2.07076	2.46965	2.83602	3.41391	4.57259	2.88737	3.1701	4.6606	4.06349	3.33196	2.92413	4.03541	3.48276	4.47805	4.03876	3.17194	5.8846	4.56365	4.45093	4.60277	3.56707	3.80565	4.3472	3.46255	3.46551	3.50898	3.49399	3.98563	3.87046	3.08028	2.72568	2.36843	2.73832	2.21604	0.00447463	0.00728597	0.0142096	0.0116359	0.00561798	0.0160321	0.00238663	0.0163934	0.010101
AT1G10100	0	0	0	0	0	0	0	0	0	0	0	0	0	0.739945	0	0	0	0	0	0	0	0	0	0.370455	0	0	0	0	0	0	0	0	0	0	0	0	0	0	0	NA	NA	NA	NA	NA	NA	NA	NA	NA
AT1G10110	0.719455	0.518152	0.561675	0.609263	0.28723	0.487084	0.348587	0.357172	0.386901	0.312791	0.172545	0.525502	0.525202	0.372542	0.184257	0.550702	0.336911	0.428441	0.194682	0.289378	0.291192	0.267032	0.280311	0.186514	0.79081	0.782711	0.388403	0.467734	0.208019	0.851106	0.282192	0.171537	0.204198	0.164829	0.324299	0.191091	0.0953409	0.326628	0.166607	NA	NA	NA	NA	NA	NA	NA	NA	NA
AT1G10120	10.2535	9.58272	10.1084	11.5101	12.2805	11.7978	8.83833	8.68311	8.07864	8.83265	7.97766	9.65595	10.7053	10.3903	9.56345	13.1416	11.0045	13.2912	13.5307	12.8903	13.8976	12.1869	13.4898	11.6278	12.6857	11.8072	12.2809	11.5337	10.8588	9.98584	10.0449	11.4105	10.0502	10.9151	9.77028	10.3171	11.2051	9.79173	11.4801	0.0306832	0.0251366	0.0706927	0.0417522	0.0496255	0.0400802	0.0167064	0.0459016	0.0505051
AT1G10130	13.1718	11.3957	12.2674	17.7662	14.3631	13.074	15.4922	15.1522	15.8357	15.6413	17.0948	14.8806	18.052	18.6509	14.63	17.2839	18.1099	18.9659	19.4247	17.4527	19.4718	18.0125	18.9083	17.6596	14.046	17.2849	16.5795	14.0226	16.3339	14.5853	15.8296	15.5184	15.6394	16.0118	14.7261	12.5879	12.4939	13.4261	11.5896	0.052497	0.0688525	0.111545	0.132786	0.0664794	0.1002	0.0692124	0.0786885	0.111111
AT1G10140	3.69706	5.22842	4.13262	2.77504	3.01906	3.68619	2.01519	3.75422	2.44002	1.31509	2.90179	3.75599	3.12821	2.74104	3.29243	1.73652	1.4165	1.26093	5.11572	6.48883	4.08094	7.01689	5.30341	3.1367	4.61787	5.17128	8.57322	3.60531	3.49836	2.18678	3.16384	3.60604	3.00485	4.50453	5.4539	1.8077	3.40722	3.60483	3.85264	0.00535358	0.00582878	0.00959147	0.00684463	0.011236	0.00400802	0.0167064	0.0262295	0.010101
AT1G10150	15.3869	11.4733	13.7512	12.7853	12.1243	9.44599	8.26098	10.6613	8.53904	8.52551	8.05328	8.06157	9.50114	7.75037	6.26661	8.56771	7.37479	9.11481	13.3127	10.6794	11.7296	8.88853	11.0209	9.85243	13.0344	11.4086	11.1017	12.8615	10.2358	10.6752	11.7755	11.4197	13.3724	15.3863	13.0241	15.0031	13.7291	12.7631	11.7546	0.0371554	0.0313297	0.0536412	0.0355921	0.0140449	0.0260521	0.0334129	0.0327869	0.0505051
AT1G10155	12.6753	13.0784	14.5405	0.985774	4.02767	3.4676	0.282003	0.577897	0.938996	0.337392	0.837524	1.0203	1.13302	2.41106	0.596249	2.07906	0.817671	1.38642	0.629981	0.312138	0.314095	2.59231	2.72123	2.71598	1.42168	1.44732	0.314214	2.52261	3.3657	1.83609	5.78335	3.60806	8.25971	8.26739	10.4942	11.7489	11.1067	10.3053	5.6609	0.00215741	0.00145719	0.00994671	0.00410678	0.00187266	0.00200401	0	0.00327869	0.00505051
AT1G10160	4.96744	3.41409	3.51031	3.34535	3.61585	2.94846	2.2875	2.7265	3.03116	2.34582	2.7036	2.19574	2.3211	2.29502	2.41827	3.12214	2.66207	3.37382	3.38939	3.17785	3.22376	4.54171	4.95528	3.99654	2.94186	3.71371	4.16127	4.21776	3.8166	3.54611	4.35865	4.6175	4.89506	5.07709	4.16936	5.0415	4.08585	4.1993	4.26167	0.0402717	0.0641166	0.144583	0.0691307	0.0468165	0.0661323	0.0644391	0.0721311	0.10101
AT1G10170	12.8	12.2029	14.027	12.1154	13.4813	10.6822	10.1262	11.4048	12.1733	12.8297	13.8678	12.6707	12.898	14.942	10.6764	13.8673	13.4604	15.4022	22.5608	21.1545	22.1337	17.469	18.5997	17.5761	14.5622	17.4512	17.2721	15.8822	16.9457	14.0228	18.1384	14.054	16.7299	18.023	13.3101	12.8284	13.098	13.7618	13.0792	0.0563324	0.0790528	0.131439	0.117043	0.0720974	0.0981964	0.0668258	0.0819672	0.0959596
AT1G10180	13.4757	11.6635	13.9543	13.5112	15.565	12.6697	14.3419	11.6131	12.9184	12.6214	13.3349	13.8793	13.0482	14.9547	13.0419	13.1308	12.6396	14.3161	15.1918	14.9577	11.9926	14.7599	14.7227	15.3474	12.131	12.361	12.8714	11.5425	12.0183	10.8327	12.563	10.1251	11.1336	10.9247	9.53041	8.8896	10.8259	14.0919	12.6676	0.0184579	0.0167577	0.0404973	0.026694	0.0327715	0.0280561	0.0214797	0.0327869	0.0252525
AT1G10190	0	0	0	0	0	0	0	0	0	0	0	0	0	0	0	0	0	0	0	0	0	0	0	0	0	0	0	0	0	0	0	0	0	0	0	0	0	0	0	NA	NA	NA	NA	NA	NA	NA	NA	NA
AT1G10200	34.6956	36.5922	32.3663	56.0242	58.881	53.4605	105.906	106.019	111.57	174.568	185.191	160.352	186.738	180.327	201.15	154.619	159.115	164.521	125.456	124.32	132.096	124.934	136.234	131.031	112.729	133.583	120.289	102.077	116.146	116.455	78.0536	79.2462	76.1589	55.1704	54.7506	55.3857	36.7512	40.2465	37.2587	0.0457052	0.0506375	0.0831261	0.0520192	0.0617978	0.0841683	0.0405728	0.0721311	0.0555556
AT1G10210	3.72991	2.50102	2.78641	3.676	4.23624	3.21312	3.85588	4.74101	4.66875	5.452	5.69111	5.5803	5.98554	6.81814	4.89157	5.09477	6.16603	5.79042	3.91539	6.28549	5.46595	4.5112	4.05903	4.42632	5.03394	5.57705	7.88958	6.89843	4.60198	5.09713	4.31328	3.7949	4.51746	3.978	4.69599	4.61181	2.76116	3.08745	2.94867	0.00735118	0.00874317	0.010302	0.00616016	0.00749064	0.0160321	0.0214797	0.00655738	0.00505051
AT1G10220	0	0	0.178251	0	0.182308	0	0	0	0	0	0	0.40025	0.333351	0	0	0.174768	0	0	0	0	0	0	0.177917	0.177573	0	0	0.184893	0	0	0.180069	0	0	0	0.156928	0	0.545794	0	0	0.317242	NA	NA	NA	NA	NA	NA	NA	NA	NA
AT1G10230	15.6085	14.9734	15.1709	10.7065	15.3293	14.6462	12.0812	12.9018	14.5422	16.6935	12.9707	17.6483	21.5351	19.6399	21.946	21.3262	18.7482	24.7619	16.3453	15.6323	16.4884	26.5909	17.3318	21.3043	16.985	16.811	17.6322	16.7433	11.7788	14.2178	16.1624	14.4021	17.9418	13.0344	15.6719	15.1111	13.031	17.6977	20.0064	0.00359569	0.00145719	0.00497336	0.00136893	0.0102996	0.00200401	0	0.00327869	0.00505051
AT1G10240	6.72224	5.46789	6.3285	6.52981	6.52516	6.26441	5.07713	5.3494	7.76165	7.50698	7.25481	4.91003	6.01376	6.0403	6.02564	5.0446	4.90707	6.31084	5.77803	6.09683	5.44151	6.3843	6.11122	7.1758	6.56794	6.26851	7.68505	5.56996	5.60222	6.18514	7.1345	7.58954	6.00437	6.6586	6.8177	5.93404	5.81653	5.29586	6.54728	0.0210947	0.0200364	0.0486679	0.0260096	0.0234082	0.0260521	0.0238663	0.0196721	0.030303
AT1G10250	0	0	0	0	0	0	0	0	0	0	0	0	0	0	0	0	0	0	0	0	0	0	0	0	0	0	0	0	0	0	0	0	0	0	0	0	0	0	0	NA	NA	NA	NA	NA	NA	NA	NA	NA
AT1G10260	0	0	0	0	0	0	0	0	0	0	0	0	0	0	0	0	0	0	0	0	0	0	0	0	0.157498	0	0	0	0	0.226191	0	0	8.0011e-05	0	0.154651	0	0	0.241759	0	NA	NA	NA	NA	NA	NA	NA	NA	NA
AT1G10270	9.02392	7.79884	11.2642	7.38988	6.21554	5.47827	6.37816	5.7968	5.15942	9.39854	7.52709	8.6048	9.51924	9.31969	9.25705	9.60191	9.40351	10.665	9.53926	8.93437	10.355	11.8698	12.093	10.7201	8.75624	10.8653	7.54835	8.44541	8.90255	8.32899	7.42896	8.19241	8.06356	9.57595	7.77758	6.99287	9.46154	8.81262	9.197	0.0189373	0.0131148	0.0397869	0.0260096	0.0299625	0.0200401	0.0071599	0.00327869	0.030303
AT1G10280	3.95912	2.95292	3.17555	3.51349	2.40339	2.24712	2.89709	2.90786	2.95303	3.74907	3.62894	3.42263	3.44443	3.28574	2.9377	3.11351	3.65721	2.96487	3.56618	2.81402	3.49019	4.52916	4.56422	3.92272	3.51719	2.50341	4.01853	4.23109	4.02219	3.78537	3.50995	3.89868	4.71027	3.18709	2.91525	3.1763	3.10481	3.76718	2.88236	0.00838993	0.00692168	0.0149201	0.0157426	0.0093633	0.0220441	0.0119332	0.00655738	0.010101
AT1G10290	25.1209	29.4515	26.8823	31.6087	30.0872	25.8061	34.499	30.81	32.2978	36.9039	38.5381	35.0164	37.0879	42.3985	36.5396	41.5788	41.3121	46.2567	47.8883	44.5559	48.4724	38.6383	39.6585	36.2604	34.2628	37.5027	38.6557	32.162	36.1579	31.9632	31.8629	31.1531	32.1225	29.8432	25.4777	24.6015	27.9092	28.2964	27.7543	0.0869357	0.0976321	0.165542	0.151951	0.150749	0.164329	0.102625	0.196721	0.121212
AT1G10300	0.0987564	0.0640119	0.173472	0.0627231	0.11828	0.120347	0.05383	0	0.119493	0	0.0532902	0	0	0.0575292	0	0.0566943	0	0.105858	0.240508	0.178747	0	0.082472	0.0577156	0	0.0542754	0.138136	0.0599786	0.0963056	0	0.175241	0.174308	0.0529788	0	0.050907	0.0500794	0	0	0.050439	0	7.99041e-05	0	0.00035524	0.00136893	0	0	0	0	0
AT1G10310	33.4516	33.1617	33.7965	37.4931	39.9077	37.8876	39.4708	41.7617	41.4282	41.9193	34.6861	42.0833	45.3918	42.0304	40.6689	39.4623	42.9863	41.4819	34.5036	38.9399	33.7683	40.7532	42.9332	40.7078	42.2486	44.0382	42.3858	47.0772	42.8412	43.4525	39.0534	43.2098	34.0121	34.2168	35.3901	35.4352	32.3866	31.7583	31.7152	0.0214942	0.00983607	0.0291297	0.017796	0.0215356	0.0360721	0.0119332	0.0295082	0.0252525
AT1G10320	11.6278	10.7588	11.2259	9.47103	10.6841	11.0872	8.03144	9.86518	8.592	10.7087	9.48359	9.7444	10.9829	11.3755	9.05321	11.5671	10.8019	10.1329	12.916	12.4242	11.8554	13.9356	11.8793	10.5102	13.0249	11.0499	11.9677	13.8494	10.3939	12.1805	10.2356	10.3329	11.0533	10.7982	11.3428	13.3674	10.6922	10.4722	8.41724	0.0826209	0.102368	0.187922	0.158111	0.093633	0.164329	0.116945	0.167213	0.116162
AT1G10330	1.22278	1.28794	1.52142	2.23278	2.19677	1.21072	1.08308	1.19512	1.75695	1.19613	0.989738	1.70812	1.25525	1.33559	0.968843	1.57944	1.36889	2.29374	1.30283	1.1066	1.57751	1.40408	2.05453	1.96141	2.01607	1.49657	1.67094	2.08675	0.894912	1.89857	0.629487	1.96791	1.56174	1.497	1.47267	1.55283	1.7318	1.32711	1.27423	0.00247703	0.0010929	0.00284192	0	0.00187266	0	0	0.00983607	0
AT1G10340	0.310242	0.804372	0.726614	0.45977	0.247717	0.126024	0.281845	0.635329	0.437952	0.472084	0.725446	0.135964	0.566192	0.481941	0.297957	1.00926	0.70825	1.16394	2.32962	1.99656	1.63238	0.604532	1.26919	0.965138	0.909364	1.15721	0.816497	1.21017	0.336381	0.734025	0.790961	0.44382	0.198122	0.586388	0.314648	0.432611	0.678361	0.580998	0.377181	0.00111866	0.000364299	0.00426288	0.00479124	0.00187266	0	0.0286396	0	0.00505051
AT1G10350	8.05977	10.0614	8.21484	12.0391	10.3682	12.0955	14.1559	13.3375	12.9126	14.0163	10.7923	12.2645	11.2769	10.1727	11.8689	8.82552	10.7724	12.3191	12.9039	10.0856	11.7798	9.22363	8.81005	11.2307	10.0075	11.5868	13.144	11.0619	12.0401	8.91661	10.6254	8.5674	8.38769	7.46299	9.00678	8.20608	9.16756	9.60508	8.78779	0.0185378	0.0167577	0.0369449	0.0362765	0.0243446	0.0280561	0.0286396	0.0196721	0.0151515
AT1G10360	76.4818	77.5647	86.8217	77.3248	76.4907	84.3265	72.1752	78.1662	82.6263	59.7165	64.7133	71.4825	61.2439	59.5562	55.9143	68.9965	55.2305	56.0488	56.7019	73.2961	60.0152	62.3496	70.5435	71.1661	77.4904	58.0381	82.1572	77.628	76.833	87.5533	109.586	84.7103	101.67	95.478	101.049	115.821	78.6514	75.3347	66.2814	0.111546	0.0648452	0.143162	0.0841889	0.0674157	0.0741483	0.162291	0.095082	0.0808081
AT1G10370	320.807	336.242	310.663	136.143	126.92	154.29	46.9729	47.7253	44.9799	16.3717	16.9334	16.8205	9.64775	10.4058	10.7106	15.7979	22.1275	18.8887	12.0514	14.7094	11.724	25.6014	25.6755	30.9764	33.5643	31.2322	31.6668	34.3683	25.5969	28.4133	29.8243	37.0358	30.0597	42.058	39.0485	51.7885	288.473	253.973	267.27	0.0560927	0.0371585	0.0731794	0.0609172	0.0617978	0.0320641	0.0214797	0.0360656	0.040404
AT1G10380	16.9382	11.788	17.643	14.8346	13.5601	12.3848	12.0511	9.65921	8.7373	7.67412	6.92721	8.43896	8.29748	9.03621	11.5071	9.82628	9.76878	10.9893	12.7009	9.89657	11.474	16.0808	11.5663	13.52	11.4648	12.2203	15.2684	12.5188	12.875	14.7646	9.6508	11.6692	10.1336	10.7533	8.67978	11.0814	12.8652	12.2936	14.864	0.00303636	0.00218579	0.0227353	0.00410678	0.00468165	0.00400802	0	0.00655738	0.00505051
AT1G10385	0	0	0	0	0	0	0	0	0	0	0	0	0	0	0.0513709	0.0511785	0.0939306	0.0477797	0.0542772	0	0.0541228	0	0	0.104	0	0	0	0	0	0	0	0.0478245	0	0	0	0	0	0	0	NA	NA	NA	NA	NA	NA	NA	NA	NA
AT1G10390	30.3278	28.4688	31.837	28.4516	27.5355	25.2245	26.691	26.3419	25.4816	30.1538	29.4519	29.0757	27.909	30.2049	29.8488	33.1364	29.7031	31.1841	38.2462	38.3038	39.5754	37.9688	38.6985	37.9631	32.6847	36.9114	33.2422	32.7887	33.3295	33.5627	32.6872	31.6829	34.8218	36.4425	28.4868	27.2633	28.5866	27.7709	28.6261	0.102597	0.0972678	0.186501	0.15332	0.11985	0.152305	0.131265	0.17377	0.106061
AT1G10400	0	0	0.0882502	0	0	0	0.0821547	0	0	0	0.243992	0	0	0	0.0868513	0	0.238209	0	0.0917649	0.0909339	0	0	0	0.0879148	0	0	0.0915386	0	0.0980514	0	0.177351	0.161711	0	0.0776936	0	0	0.0898795	0	0	NA	NA	NA	NA	NA	NA	NA	NA	NA
AT1G10410	9.02444	10.5024	11.9491	13.6779	14.5547	14.1217	17.4961	20.3326	17.744	18.7256	18.206	20.6287	15.7771	16.6076	14.5961	17.3085	14.695	17.4781	13.4239	13.7355	13.8216	15.6722	14.6236	13.6384	15.4428	15.1332	16.069	12.9007	14.8106	13.2234	11.2223	10.2876	11.3951	10.784	11.0247	8.45738	9.84581	10.1087	9.61795	0.0190172	0.0174863	0.0550622	0.045859	0.0449438	0.0340681	0.0143198	0.0721311	0.030303
AT1G10417	0.44704	0.993472	0.97222	1.05459	1.45328	0.933903	0.556966	0.92736	1.39091	1.08284	1.44737	1.09153	1.11888	2.08334	1.10401	1.39318	1.48035	1.43757	1.86635	0.924726	1.55087	0.959981	0.821106	1.19203	1.12315	0.357314	0.853302	0.249112	0.249276	0.679941	0.676321	0.959276	1.06036	0.526722	0.388619	0.534313	0.380835	0.456645	0.798605	0.00343588	0.00255009	0.00923623	0.00958248	0.0102996	0.00601202	0.0143198	0.00655738	0.0151515
AT1G10419	0	0	0	0	0	0	0	0	0	0	0	0	0	0	0	0	0	0	0	0	0	0	0	0	0	0	0	0	0	0	0	0	0	0	0	0	0	0	0	NA	NA	NA	NA	NA	NA	NA	NA	NA
AT1G10430	20.3483	23.0423	21.7567	21.1481	17.0502	18.8184	21.3061	17.4288	20.6311	24.7566	24.1304	21.2543	21.8411	27.0807	23.7291	24.5637	22.8805	26.812	28.8911	30.7646	29.3949	25.2544	24.1602	22.8938	21.836	22.2749	26.1821	23.3728	23.7545	24.833	25.174	23.558	22.0855	22.1392	23.5738	19.3221	22.638	21.9357	21.3723	0.0169397	0.00874317	0.0259325	0.0225873	0.0299625	0.0240481	0.0119332	0.0196721	0.0151515
AT1G10440	0	0	0	0	0	0	0	0	0	0	0	0	0	0	0	0	0	0	0	0	0	0	0	0	0	0	0	0	0	0	0	0	0	0	0	0	0	0	0	NA	NA	NA	NA	NA	NA	NA	NA	NA
AT1G10450	9.46183	8.36456	9.41676	10.4898	9.80411	7.68698	7.76898	7.47624	9.03072	9.35772	9.43194	8.54651	8.22528	10.7432	7.88015	9.86859	9.20836	10.8391	12.1958	10.3423	12.0149	14.9186	14.6615	14.1557	10.6649	11.8541	13.2185	11.2696	11.559	9.94003	11.9552	9.40266	13.7144	13.4035	10.9636	9.7551	9.04505	8.82894	9.20769	0.0450659	0.0429872	0.085968	0.0602327	0.0533708	0.0581162	0.0429594	0.0622951	0.0656566
AT1G10455	0	0.459162	0	0	0	0.863262	0	0	0	0.461968	0	0	0	0	0.408201	0	0	0.379665	0	0	0	0	0	0	0	0	0	0	0	0	0	0	0	0	0	0	0.422434	0	0.369099	NA	NA	NA	NA	NA	NA	NA	NA	NA
AT1G10460	1.61158	1.49228	1.34802	1.16979	2.06805	0.98196	1.3804	1.15724	0.417853	0.600558	1.11809	1.05941	0.756291	0.938805	0.265331	1.58602	1.21288	1.23391	0.981196	1.94462	1.25795	0.192263	1.74914	2.01435	2.02447	1.93218	1.6779	2.02061	1.49774	1.63412	1.21907	2.96416	3.2345	2.13619	2.33495	1.10069	2.19666	1.76379	2.75902	0.00431482	0.00619308	0.0124334	0.00752909	0.0224719	0.012024	0.0071599	0	0.0353535
AT1G10470	137.622	122.6	140.916	81.8632	97.483	94.8064	80.7996	78.1052	82.535	75.4605	70.6602	83.9427	93.81	92.0358	86.3065	98.5614	96.8499	96.511	150.384	155.838	144.449	116.358	115.843	99.1449	130.01	135.516	122.464	126.695	140.976	129.697	131.524	123.139	127.019	120.001	121.435	118.047	129.431	125.979	129.322	0.217419	0.147905	0.309769	0.242984	0.197566	0.168337	0.221957	0.186885	0.222222
AT1G10480	0.82654	0.446455	0.322638	0.26248	0.824953	0.0839372	0.150177	0.615501	0.250024	0.449183	0.371676	0.0905577	0.377108	0	0.317524	0.316335	0.290292	0.0738316	0.251616	0.415562	0.0836333	0.805289	0.48305	0.321412	0.0757095	0.0963439	0.33466	0.134338	0.0896177	0	0.0810484	0.221702	0.0879718	0.355055	0.209569	0	0.0821487	0.422149	0.717769	0.000239712	0.000364299	0.0035524	0	0.0093633	0	0	0	0
AT1G10490	17.8747	15.0342	17.1927	13.7546	12.5419	10.57	9.4728	8.86572	8.47276	11.4515	10.7355	11.4435	12.2607	17.0456	13.1923	15.75	17.4412	18.7811	15.0907	13.1422	14.8277	21.3099	19.1855	18.9567	15.9469	17.6215	15.4854	15.0479	16.1632	13.8001	12.317	12.3798	15.0878	17.5832	11.9576	10.0765	16.2649	15.7429	16.8997	0.0302837	0.0262295	0.0557726	0.0301164	0.0327715	0.0440882	0.0310263	0.0360656	0.0555556
AT1G10500	95.5951	87.5775	104.528	92.9214	91.54	90.5721	87.4243	97.6245	95.4459	79.8733	98.8324	86.8584	93.6817	83.6634	88.9692	87.6834	88.8058	97.6015	106.195	97.7708	95.9298	88.6686	97.2737	94.19	101.679	85.6427	94.2005	80.7283	79.2828	91.215	82.449	77.5562	74.9487	70.0913	69.4318	76.387	95.6794	89.4534	95.7123	0.0429884	0.0204007	0.0529307	0.0335387	0.0477528	0.0320641	0.0310263	0.00983607	0.0252525
AT1G10510	38.9413	39.7737	36.8132	40.1121	38.0468	31.7518	34.2191	36.3799	37.8088	35.8303	35.455	38.352	34.526	42.6198	36.1209	45.1446	43.2682	48.1168	43.9121	39.1288	44.7042	58.891	49.3785	50.5497	51.0528	53.479	50.2253	48.7	57.7292	47.4072	50.3762	54.4924	58.5378	57.3737	51.8452	44.7383	47.8513	47.0103	48.6469	0.0493008	0.0338798	0.0674956	0.0492813	0.0514981	0.0360721	0.0310263	0.052459	0.030303
AT1G10520	1.98613	1.97397	1.86068	1.93422	2.29949	1.85561	1.73216	1.25716	1.68223	1.98603	0.714494	1.6538	1.37738	1.38839	2.06008	2.12838	1.81365	1.98703	1.37047	1.91726	1.60773	1.43748	2.78578	2.39424	1.89203	2.5929	2.41251	2.58246	1.63663	2.27125	1.48014	2.13096	1.26835	1.43334	1.41004	1.34519	1.10543	1.69067	1.65577	0.00207751	0.00145719	0.00639432	0.00136893	0.00468165	0.00200401	0	0.00327869	0
AT1G10522	53.8864	45.8574	42.9434	49.8769	54.5126	58.914	52.5746	51.1035	51.2195	54.5962	43.0122	59.6852	69.4638	63.3311	82.2152	82.855	74.0461	77.0996	55.9965	56.6277	66.8616	80.7455	81.1776	79.6454	98.113	85.4347	77.056	109.238	89.9025	83.5544	80.0572	102.601	92.7693	82.2989	97.3444	85.1234	59.6275	69.0159	73.7253	0.0409109	0.0185792	0.0433393	0.0287474	0.0514981	0.0200401	0.0167064	0.0229508	0.0252525
AT1G10530	0.693277	0.149789	0.947167	0.587094	0.553557	0.281616	0	0.516264	0.139809	0.452114	0.1247	0.303828	0.126523	0.13462	0.532659	0.265332	0	0.619277	0.422095	0.418273	0.561193	0.192987	0.135056	0.269591	0.254012	0	0.421055	0.676073	0.150337	0.13669	0.407886	0.123972	0.442729	0.357371	0	0.414311	0	0.472114	0.602044	NA	NA	NA	NA	NA	NA	NA	NA	NA
AT1G10538	0	0	0	0	0	0	0	0	0	0	0	0	0	0	0	0	0	0	0	0	0	0	0	0	0	0	0	0	0	0	0	0	0	0	0	0	0	0	0	NA	NA	NA	NA	NA	NA	NA	NA	NA
AT1G10540	0.157689	0.613265	0.246214	0.667686	0.188863	0.448384	0.401114	0.880698	0.636002	0.411341	0.397091	0.414642	0.460451	0.489918	0.363467	0.241404	0.332295	0.281715	0.832064	0.380552	0.319115	0.526748	0.491505	0.490557	0.346656	0.735227	0.89386	0.205034	0.410338	0.932719	0.494802	0.281979	0.53707	0.487714	0.319856	0.188474	0.43883	0.268461	0.492975	0.000319616	0	0.00035524	0.000684463	0.00468165	0.00200401	0	0	0
AT1G10550	0.317918	1.37379	0.744592	0.403838	0.380769	0.387425	0.231054	1.53884	0.384675	0	0.228737	0.417982	0.23208	0	0.122132	0.608371	0	0.227187	4.25835	7.54448	4.76094	2.47796	2.22959	3.58519	1.86373	1.92699	1.6734	2.27354	3.17127	1.7551	1.24697	1.9329	3.24837	2.07582	1.61216	2.15324	1.13751	1.08249	0.993891	0.000799041	0.00145719	0.00106572	0.00273785	0.00280899	0.012024	0	0	0.00505051
AT1G10560	0.42108	0.600459	0.394483	0.0534881	0.403461	0.307885	0.504949	0.28221	1.1209	0.274604	0.954325	0.498253	0.553299	0.539649	0.533816	0.580164	0.399302	0.58677	0.410194	0.406479	0.357899	0.281317	0.196872	0.196492	0.416558	0.353393	0.255739	0.328505	0.219147	0.448319	0.545029	0.31625	0.215123	0.347294	0	0.150986	0.251104	0.387114	0.2194	0.00159808	0.00510018	0.00852575	0.0184805	0.00093633	0.0160321	0	0.00327869	0.00505051
AT1G10570	11.1866	12.0963	8.94024	11.516	14.0331	12.3401	14.0446	15.4565	14.6261	16.0425	15.5631	16.6592	16.6033	16.4304	18.5136	18.079	14.468	16.7647	23.2408	20.9832	18.7329	20.632	21.9989	19.4206	20.1049	19.4293	17.9672	18.1988	17.1071	19.2545	18.2162	16.6667	17.7409	17.1627	17.3139	19.0735	11.5081	12.0768	10.5524	0.0387535	0.045173	0.0806394	0.0704997	0.0468165	0.0801603	0.052506	0.0655738	0.0656566
AT1G10580	22.2117	23.7618	22.6732	22.0349	20.1876	19.1032	20.3036	23.4384	19.5028	25.4452	26.5171	24.6157	27.0661	28.6265	26.1083	26.8569	28.9952	28.4445	30.2781	29.4703	29.9533	32.8304	29.4659	33.1927	26.8453	27.2883	25.4879	22.7148	21.483	24.1253	23.5921	23.7787	24.917	22.0889	20.0352	20.3222	22.3885	18.5226	21.8151	0.043308	0.0386157	0.0856128	0.0499658	0.0627341	0.0440882	0.0310263	0.0754098	0.0606061
AT1G10585	1.47476	1.06212	0.767556	0.832587	0.196257	0.399374	0.893176	0.183035	0.991348	0.427444	0.707375	0.430874	0.179428	0.572733	0	0.376281	0	0	0	0	0.198964	0.547368	0.383059	0.38232	0.360226	0.229202	0.597118	0.319591	0.639602	1.35692	0.771258	0.351621	0.83714	0.844676	1.99426	1.17511	1.17259	0.836911	1.02455	0.000399521	0	0.00035524	0.000684463	0.00093633	0	0	0	0
AT1G10586	0	0	0	0	0	0	0	0	0	0	0	0	0	0	0	0	0	0	0	0	0	0	0	0	0	0	0	0	0	0	0	0	0	0	0	0	0	0	0	NA	NA	NA	NA	NA	NA	NA	NA	NA
AT1G10588	0	0	0	0	0	0	0	0	0	0	0	0	0	0	0	0	0	0	0	0	0	0	0	0	0	0	0	0	0	0	0	0	0	0	0	0	0	0	0	NA	NA	NA	NA	NA	NA	NA	NA	NA
AT1G10590	102.66	109.434	95.1245	96.5625	99.7175	110.989	103.55	101.248	98.1122	123.889	122.514	118.22	131.281	146.599	124.989	145.302	143.257	135.653	175.787	162.838	162.98	177.752	160.275	164.526	151.835	152.711	143.343	156.453	133.383	163.926	147.038	147.431	136.482	142.263	155.223	127.548	110.524	101.76	105.019	0.0557731	0.0247723	0.0795737	0.0520192	0.104869	0.0721443	0.0453461	0.0721311	0.0505051
AT1G10600	17.0579	17.1991	21.4117	17.9858	18.8278	22.4176	22.1205	23.1634	23.0679	23.1208	22.6206	24.479	22.9512	20.3933	22.1002	20.7373	18.6777	21.0332	24.4366	23.8117	22.7426	24.9523	26.5841	23.6714	27.0828	24.1717	29.2516	33.704	24.2249	26.9057	29.6486	24.6415	31.4693	29.0802	28.042	27.184	13.5629	15.3744	16.8463	0.0298841	0.0218579	0.0465364	0.0205339	0.0262172	0.0260521	0.0477327	0.0327869	0.030303
AT1G10610	6.94288	6.26433	7.41493	7.69038	8.98069	9.81453	7.20553	7.44504	6.98942	5.86794	6.7736	5.84201	4.62228	5.11223	4.60888	4.91049	4.27214	4.94159	5.4107	4.28936	5.12554	6.58657	6.62198	7.06278	8.24197	6.75912	8.02856	9.20799	7.80484	7.81909	9.21532	7.03199	10.0735	9.73466	8.67509	6.3067	5.1008	6.86509	6.01956	0.0385138	0.031694	0.0753108	0.0410678	0.0280899	0.0380762	0.0453461	0.245902	0.0151515
AT1G10620	0	0	0	0	0	0	0	0	0	0	0	0	0	0	0	0	0	0	0	0	0	0	0	0	0	0	0	0	0	0	0	0	0	0	0	0	0	0	0	NA	NA	NA	NA	NA	NA	NA	NA	NA
AT1G10630	53.1374	54.8819	59.2874	58.9051	64.9798	71.1373	72.7968	69.349	70.8964	74.8916	74.5396	71.4403	81.6029	85.6811	88.1502	85.9753	87.8331	78.8299	92.2072	96.112	88.8978	72.7136	76.266	78.9521	72.1998	74.7841	72.7621	67.8857	73.6801	79.546	68.5606	58.4169	58.9823	56.4967	60.5317	56.368	56.3479	55.728	57.534	0.0413903	0.031694	0.0650089	0.072553	0.0917603	0.0861723	0.026253	0.0360656	0.0656566
AT1G10640	23.9181	25.2395	30.5123	29.7216	24.4257	27.0352	23.9961	16.2623	20.9014	22.9071	21.8849	22.8631	13.2216	18.7122	15.7134	15.0576	18.2617	18.2068	7.66807	9.1323	11.7149	13.2196	11.6823	11.6598	12.4466	24.728	20.0703	17.2398	11.8015	18.6581	15.9755	10.7855	10.109	17.3325	13.0664	9.4601	20.7401	21.7173	22.2154	0.0101478	0.00546448	0.0191829	0.0123203	0.0290262	0.01002	0.00238663	0.00983607	0.00505051
AT1G10650	31.813	26.9514	32.9244	16.4833	18.5498	19.5542	11.1041	12.9361	10.7207	9.55434	8.88452	8.71377	10.0075	9.8351	9.72879	17.3822	15.2896	18.2469	12.8278	11.3647	11.0124	16.8958	12.558	13.2662	14.1866	13.6619	16.779	13.4707	15.7035	12.4623	16.0901	17.0664	17.1081	17.8375	15.2126	15.4263	28.7063	28.4344	30.2437	0.0457052	0.0306011	0.0731794	0.0616016	0.0505618	0.0480962	0.0501193	0.0459016	0.0555556
AT1G10652	0	0	0	0	0	0	0	0	0	0	0	0	0	0	0	0	0	0	0	0	0	0	0	0	0	0	0	0	0	0	0	0	0	0	0	0	0	0	0	NA	NA	NA	NA	NA	NA	NA	NA	NA
AT1G10657	35.5582	36.1928	32.6941	30.7002	35.9336	43.1631	24.0762	28.2376	27.5628	22.8266	19.1877	24.2882	17.643	13.2699	16.6482	12.9178	14.9277	16.6755	12.6851	14.0787	16.5281	17.3994	11.04	9.39827	19.8478	27.5887	30.7067	26.2778	25.4818	23.9902	16.5076	19.6717	16.4985	12.172	9.43841	15.1074	32.3038	32.4913	29.5279	0.0621654	0.0287796	0.0717584	0.0465435	0.0505618	0.0280561	0.0429594	0.042623	0.0606061
AT1G10660	25.2946	20.0206	26.7185	17.0341	20.0193	21.1437	16.9054	18.5286	17.4562	15.501	16.7358	15.2911	13.988	16.1419	16.0407	20.3589	20.0891	21.5274	25.5384	21.0126	22.6105	26.5373	27.1142	30.25	32.2742	32.5363	32.8092	34.2114	32.084	32.1036	42.1033	34.0943	41.3165	40.1651	39.2542	39.2722	24.6347	27.7857	23.1139	0.0227727	0.0105647	0.0337478	0.0164271	0.0299625	0.0180361	0.0238663	0.0163934	0.0151515
AT1G10670	122.948	125.019	119.156	131.553	121.579	116.997	118.421	120.598	120.039	117.965	128.574	124.966	121.271	118.32	125.688	137.767	131.57	138.845	157.58	152.801	154.703	146.044	156.695	158.717	143.687	147.047	151.387	131.792	149.911	136.373	134.013	128.22	137.825	128.865	113.18	118.497	129.999	124.171	119.556	0.0978026	0.0797814	0.154529	0.132101	0.184457	0.130261	0.0668258	0.131148	0.126263
AT1G10680	0	0	0	0	0.0316488	0.032202	0	0	0	0	0	0	0	0	0	0	0	0	0	0	0	0	0	0	0	0	0	0.051538	0	0	0	0	0	0	0	0	0	0	0	NA	NA	NA	NA	NA	NA	NA	NA	NA
AT1G10682	51.9233	52.9176	53.5384	43.5558	46.9345	40.5917	38.4484	35.7476	42.6744	29.8149	30.3093	26.6195	18.2368	22.4476	16.936	26.9961	17.8921	29.4038	35.7883	44.9214	30.5318	50.7247	38.9335	35.4297	58.8676	69.4305	49.5834	67.513	57.3601	81.1267	76.0837	47.3004	57.1408	70.0279	68.5581	57.7665	63.0954	64.714	62.9562	0.0289253	0.00728597	0.0515098	0.0143737	0.0327715	0.0200401	0.0190931	0.00983607	0.030303
AT1G10690	6.45882	4.86172	5.1237	6.08712	6.23847	5.33191	3.86127	5.12001	6.05036	2.9892	3.37283	5.75246	4.56284	4.36936	2.6413	3.34907	5.26861	5.35997	6.34257	5.02811	4.0477	4.87182	4.62704	4.37506	4.58025	6.41145	7.8454	7.31443	2.43975	3.20416	6.86454	4.24729	2.39494	4.9404	6.33923	2.98829	3.97585	4.25651	4.77658	0.00631243	0.00327869	0.0149201	0.00479124	0.00655431	0	0.0119332	0.00655738	0.010101
AT1G10700	12.6371	11.5852	9.6477	12.3275	12.2087	9.78451	12.1781	13.5698	14.108	13.113	15.0699	14.5034	10.7796	11.2254	13.4375	12.0244	10.8874	13.471	18.2785	15.2486	15.3442	18.7744	18.1167	15.8012	18.2648	16.9926	19.1663	16.3406	15.988	16.6014	17.7454	16.8546	15.7835	16.9873	15.7906	17.5242	12.2406	9.84192	12.2231	0.0269277	0.0185792	0.0500888	0.028063	0.0187266	0.0200401	0.0214797	0.0360656	0.030303
AT1G10705	0	0	0	0	0	0	0	0	0	0	0	0	0	0	0	0	0	0	0	0	0	0	0	0	0	0	0	0	0	0	0	0	0	0	0	0	0	0	0	NA	NA	NA	NA	NA	NA	NA	NA	NA
AT1G10710	0.0743863	0.192863	0.174219	0.28347	0.267277	0.271948	0.56765	0.24927	0.360024	0.582124	0.642237	0.293398	0.081453	0.173331	0.171458	0.512447	0.391883	0.797357	0.271737	0.269276	0.632249	0.372723	0	0.0867786	0.245291	0.104048	0.0903555	0.290161	0.0967842	0.175996	0	0.0798105	0.28502	0.153379	0.150885	0	0.0887179	0.151969	0.155034	NA	NA	NA	NA	NA	NA	NA	NA	NA
AT1G10717	0	0	0	0	0	0	0	0	0	0	0	0	0	0	0	0	0	0	0	0	0	0	0	0	0	0	0	0	0	0	0	0	0	0	0	0	0	0	0	NA	NA	NA	NA	NA	NA	NA	NA	NA
AT1G10720	11.1861	12.815	10.8908	9.41776	12.2292	11.0163	11.4147	12.3497	12.4333	13.4023	13.5463	14.1084	12.3912	15.1542	11.8424	13.2915	11.6491	14.5699	16.9472	17.9709	16.978	15.859	11.0224	14.3394	13.7252	13.9182	14.9305	12.6843	9.73105	12.8483	9.41277	11.5831	10.9644	9.58803	10.4215	9.79424	11.3246	11.9579	10.8436	0.0392329	0.0535519	0.101243	0.0780287	0.0458801	0.0961924	0.0692124	0.114754	0.0959596
AT1G10730	3.89953	4.6085	4.85684	3.87061	3.44676	3.61015	4.15229	4.53819	4.71109	5.74063	6.75972	4.00618	7.97071	5.71961	5.95043	6.81124	5.88603	7.43975	8.65761	5.21457	6.88584	6.78575	7.22214	5.72707	6.60559	6.51163	6.99126	6.43822	6.16715	8.11054	5.77663	6.62941	4.86472	4.62491	4.97894	5.56413	3.63417	4.40947	4.23378	0.00815022	0.0105647	0.0220249	0.017796	0.0102996	0.0180361	0.0143198	0.0262295	0.0151515
AT1G10740	37.25	32.2636	38.647	22.4826	20.8721	21.6351	12.1707	16.0594	15.6829	8.94977	8.16953	9.0216	8.5871	10.8498	9.28893	12.2555	11.9925	11.6751	26.0613	27.731	26.6485	24.5587	24.125	28.3351	32.564	33.974	31.0906	37.0691	42.5141	39.8143	63.1202	51.4185	59.609	74.5047	74.3981	70.2981	33.7747	31.5973	32.348	0.0659209	0.045173	0.10373	0.0663929	0.0533708	0.0561122	0.0835322	0.042623	0.0454545
AT1G10745	0	0	0	0	0	0	0	0	0	0	0	0	0	0	0	0	0	0	0	0	0	0	0	0	0	0	0	0	0	0	0	0	0	0	0	0	0	0	0	NA	NA	NA	NA	NA	NA	NA	NA	NA
AT1G10747	0	0	0	0	0	0	0	0.41646	0.451123	0	0	0	0	0	0	0	0	0	0	0	0	0	0	0	0	0	0	0	0	0	0	0	0	0	0	0	0	0	0	NA	NA	NA	NA	NA	NA	NA	NA	NA
AT1G10750	2.85551	2.46785	2.92594	2.94713	3.70504	2.89985	2.14016	1.72772	2.08747	2.7157	2.37551	3.36321	2.41023	2.70309	2.33107	3.55182	2.6326	3.31593	2.97003	2.656	3.90062	3.57698	3.47673	3.74763	3.59645	4.16059	3.54079	3.36479	2.63168	2.53353	3.22005	2.93608	2.58335	2.57594	3.1374	2.70194	2.05759	2.91686	4.02957	0.00351578	0.00291439	0.0134991	0.0054757	0.0205993	0.00400802	0.0071599	0.00655738	0.0757576
AT1G10760	17.7754	20.3465	16.7153	56.1738	44.676	37.4247	150.78	143.473	153.571	319.743	367.891	272.725	294.735	345.657	253.877	215.939	226.245	254.432	143.463	125.313	129.7	79.5369	82.4089	81.6252	53.9739	61.7121	64.349	43.8279	56.3853	49.9265	36.5245	35.9995	38.6186	27.8603	19.5737	19.867	19.6033	17.6944	16.3556	0.292849	0.184335	0.321847	0.240931	0.213483	0.212425	0.300716	0.281967	0.232323
AT1G10770	0	0	0.185934	0	0.190166	0	1.55782	1.24148	0.768465	1.24253	2.74169	3.34002	2.26018	1.10992	1.28091	0.911507	0.501881	0.170195	0.386678	0	0	0	0	0.185227	0.174523	0	0	0	0	0.18783	0	0	0.20279	0.163692	0	0.379547	0.189367	0.324375	0	NA	NA	NA	NA	NA	NA	NA	NA	NA
AT1G10780	4.78203	4.22675	5.17572	6.07442	8.15723	8.03492	7.50381	6.55556	7.45188	8.03264	5.47367	6.95399	7.29911	8.27271	9.43584	6.15608	7.02343	8.62087	5.02895	4.89598	6.51024	7.987	7.79138	6.76204	6.13235	6.4862	6.33669	6.78307	5.75055	6.59992	5.96799	6.06359	6.84795	5.07949	5.14387	4.5898	4.57997	6.88308	6.64436	0.00439473	0.00291439	0.0113677	0.00479124	0.0243446	0.00601202	0	0	0.00505051
AT1G10790	0.340235	0.441067	0.66405	0.432187	0.950829	0.691035	1.36	0.633409	1.09781	1.18337	0.979174	0.745539	0.993485	1.05706	1.17634	1.43237	0.716972	0.850973	1.24289	1.36849	0.275413	0.189422	1.59073	0.661527	0.997277	1.11045	0.275518	0	0.29512	0.268329	0.533801	0.486726	0	0.350769	0.575111	0.677762	0.946834	0.579241	0.354553	NA	NA	NA	NA	NA	NA	NA	NA	NA
AT1G10800	0.391874	1.01602	0.458901	1.99112	1.40804	0.955098	1.28161	0	0.948319	0.511113	0	0	0.858202	1.82625	0	0.899871	1.65158	0.420055	0	0.472856	0	2.61805	0.916082	1.82863	0.861478	1.64441	0.476001	0.764298	1.01973	0.927162	0	0.840897	1.00101	0.808014	0	0.936754	0	0.400293	0.408365	NA	NA	NA	NA	NA	NA	NA	NA	NA
AT1G10810	0.698978	0.906127	0.6139	0.332956	0.523227	0.532372	0.476248	0.195191	0.422875	0.683748	0.282883	0.574362	0.861052	1.11975	0.402779	1.00318	0.828532	0.561933	0.638349	0.632569	1.16698	0.72965	1.32762	0.611567	0.480188	0.611062	1.37968	0.511224	0.22736	0.516801	0.82248	0.843689	0.557961	0.630542	0.531678	0.626576	0.833645	1.07099	0.273147	NA	NA	NA	NA	NA	NA	NA	NA	NA
AT1G10820	19.3028	13.9887	16.3254	17.9639	17.4194	20.2559	19.6548	18.0427	17.517	20.0186	17.2877	17.8882	17.3936	19.7561	20.0833	19.9311	18.4315	19.9006	18.7711	21.6743	21.8102	17.6871	22.6403	20.9547	20.3331	22.5936	19.7831	19.7388	18.4873	20.4563	20.9783	17.5462	15.9221	18.2421	17.3337	18.6652	13.829	16.9789	15.9244	0.0516181	0.0477231	0.124334	0.0889802	0.0664794	0.0721443	0.0572792	0.0819672	0.0757576
AT1G10830	28.9806	29.9263	22.6575	33.332	31.5274	30.8641	33.1324	30.4237	32.3532	32.167	31.5455	34.4994	34.0979	33.1841	40.1944	34.4187	41.4719	37.6515	32.8624	36.4726	32.8698	39.5274	37.0769	40.0085	35.5059	40.5368	36.1099	34.6587	39.5435	30.4526	31.0722	33.143	34.5749	32.9599	27.6236	31.8593	32.0882	28.5854	24.9217	0.0190971	0.00947177	0.025222	0.0212183	0.0159176	0.0160321	0.00954654	0.00655738	0.020202
AT1G10840	101.585	100.411	102.659	86.419	92.512	72.9021	81.4818	73.1223	75.2351	90.0372	78.3533	80.7171	85.2048	90.4081	91.8168	93.1122	95.8268	96.5702	109.007	116.807	108.611	114.583	121.241	114.761	114.956	120.624	108.131	110.829	114.896	111.475	113.15	112.745	119.077	127.987	114.612	108.789	93.4856	93.5583	95.8913	0.078306	0.0440801	0.117584	0.0780287	0.127341	0.0761523	0.0644391	0.095082	0.0909091
AT1G10850	19.7647	17.363	18.9062	16.0478	17.8624	18.2629	12.8254	13.3434	13.3152	13.7392	11.0169	12.9928	11.495	13.0741	12.1819	17.9965	16.782	17.4998	15.8243	13.366	14.153	19.5286	18.0669	18.1587	15.4382	17.6711	17.0604	15.3911	13.7057	15.5876	15.5898	14.8363	17.1527	14.1069	16.0803	14.5374	19.5575	19.2279	20.3701	0.0154215	0.0120219	0.0390764	0.0219028	0.0449438	0.0200401	0.0143198	0.0262295	0.020202
AT1G10865	20.9173	34.1595	24.8131	17.5985	19.8468	20.8558	20.1378	23.0613	16.7634	17.3613	17.5905	25.358	18.7399	17.0908	22.2283	22.457	19.4633	18.636	31.4247	35.7293	34.9637	29.9454	36.1974	33.9092	32.5468	39.1375	32.9971	46.0946	28.6293	35.9925	39.9564	32.3522	36.4304	26.0459	38.296	36.0401	25.2713	23.8641	23.7791	0.0177387	0.00765027	0.0209591	0.0171116	0.0196629	0.0200401	0.0143198	0.0163934	0.010101
[truncated: 32,475 more rows]

## Sheet: TableS2_JTKcycle
# Table S2 Analysis of rhythmic genes from JTKcycle. Output from JTK_CYCLE analysis on expressed genes (tpm>=1 in all three replicates for at least one timepoint).
#
[truncated: 18,955 more rows]

## Sheet: TableS3_ChronoGauge
# Table S3 Predicted transcriptomic Zeitgeber times. Summary of pre-trained RNA-seq model ensemble from ChronoGauge (Reynolds et al. 2025 doi: 10.1038/s41467-025-62196-w). CT: circadian time
[truncated: 41 more rows]

[truncated: 3 more sheets: TableS4_GOenrich, TableS5_scDEG, TableS6_clock]
